# Supplementary material for: Foxd3 controls heterochromatin‐mediated repression of repeat elements and 2‐cell state transcription
Source: EMBO Rep. 2021 Oct 4;22(12):e53180. doi: 10.15252/embr.202153180 (PMC8647145; doi:10.15252/embr.202153180)
Supplement: Supplementary file 4 — Dataset EV1 [file EMBR-22-e53180-s002.xlsx]

## Sheet: Legend
List of repeat elements upregulated and down regulated in Foxd3 KO cells

## Sheet: total repeats
Gene	baseMean	log2FoldChange	lfcSE	stat	pvalue	padj	Foxd3_KO_rep2.x	Foxd3_KO_rep1.x	Control_rep1.x	Control_rep2.x	gene_names
(CATTC)n:Satellite:Satellite	0	NA	NA	NA	NA	NA	0	0	0	0	(CATTC)n	Satellite	Satellite
CYRA11_Mm:Y-chromosome:Unknown	337.311	0.0815325	0.165885	0.4915	0.623073	0.828423	361	328	341	323	CYRA11_Mm	Y-chromosome	Unknown
Eulor4:Unknown:Unknown	0	NA	NA	NA	NA	NA	0	0	0	0	Eulor4	Unknown	Unknown
EUTREP14:Unknown:Unknown	0.241134	-0.0277453	0.0983792	-0.282024	0.777925	NA	0	0	1	0	EUTREP14	Unknown	Unknown
EUTREP2:Unknown:Unknown	18.7012	-0.0013828	0.354089	-0.00390524	0.996884	0.998527	16	21	20	18	EUTREP2	Unknown	Unknown
EUTREP6:Unknown:Unknown	0	NA	NA	NA	NA	NA	0	0	0	0	EUTREP6	Unknown	Unknown
MamRep564:Unknown:Unknown	6.4796	0.124665	0.307864	0.404936	0.685524	NA	5	10	8	3	MamRep564	Unknown	Unknown
MARE11:Unknown:Unknown	0.495625	0.00119529	0.109619	0.0109041	0.9913	NA	0	1	1	0	MARE11	Unknown	Unknown
MARE9:Unknown:Unknown	0	NA	NA	NA	NA	NA	0	0	0	0	MARE9	Unknown	Unknown
MurSatRep1:Unknown:Unknown	167456	-0.0336436	0.0583056	-0.577022	0.563925	0.787574	164903	163168	177294	166550	MurSatRep1	Unknown	Unknown
UCON1:Unknown:Unknown	27.8731	-0.164364	0.346945	-0.473748	0.63568	0.83661	23	27	34	28	UCON1	Unknown	Unknown
UCON101:Unknown:Unknown	0	NA	NA	NA	NA	NA	0	0	0	0	UCON101	Unknown	Unknown
UCON103:Unknown:Unknown	2.98177	0.00599308	0.249762	0.0239952	0.980856	NA	3	3	4	2	UCON103	Unknown	Unknown
UCON12:Unknown:Unknown	2.74691	0.0389008	0.24228	0.160561	0.872439	NA	4	2	2	3	UCON12	Unknown	Unknown
UCON12A:Unknown:Unknown	0.249966	0.029054	0.0983792	0.295327	0.767744	NA	1	0	0	0	UCON12A	Unknown	Unknown
UCON15:Unknown:Unknown	3.7399	0.036968	0.266243	0.138851	0.889568	NA	6	2	3	4	UCON15	Unknown	Unknown
UCON16:Unknown:Unknown	0.756387	0.0398597	0.140298	0.284108	0.776328	NA	1	1	0	1	UCON16	Unknown	Unknown
UCON17:Unknown:Unknown	0.758947	0.10785	0.13232	0.815071	0.415032	NA	1	2	0	0	UCON17	Unknown	Unknown
UCON18:Unknown:Unknown	7.68583	-0.241418	0.323549	-0.746156	0.455573	0.706701	5	6	12	8	UCON18	Unknown	Unknown
UCON19:Unknown:Unknown	0.997521	0.00191198	0.165223	0.0115721	0.990767	NA	1	1	1	1	UCON19	Unknown	Unknown
UCON20:Unknown:Unknown	4.00463	0.317866	0.262416	1.21131	0.225778	NA	6	7	3	0	UCON20	Unknown	Unknown
UCON22:Unknown:Unknown	1.99935	0.0748588	0.213148	0.351206	0.725434	NA	4	1	1	2	UCON22	Unknown	Unknown
UCON24:Unknown:Unknown	0	NA	NA	NA	NA	NA	0	0	0	0	UCON24	Unknown	Unknown
UCON25:Unknown:Unknown	4.42601	-0.242552	0.277822	-0.87305	0.382636	NA	3	2	10	3	UCON25	Unknown	Unknown
UCON26:Unknown:Unknown	17.9917	0.175497	0.354059	0.495671	0.620127	0.826805	17	23	16	16	UCON26	Unknown	Unknown
UCON27:Unknown:Unknown	10.2354	0.242072	0.339128	0.713806	0.475347	0.723258	11	14	10	6	UCON27	Unknown	Unknown
UCON28a:Unknown:Unknown	4.50022	-0.0592009	0.281697	-0.210158	0.833544	NA	5	3	3	7	UCON28a	Unknown	Unknown
UCON28b:Unknown:Unknown	6.96243	-0.164582	0.317859	-0.517783	0.60461	0.816623	5	6	9	8	UCON28b	Unknown	Unknown
UCON28c:Unknown:Unknown	0.503861	-0.0601558	0.101741	-0.591265	0.554343	NA	0	0	0	2	UCON28c	Unknown	Unknown
UCON31:Unknown:Unknown	22.9607	0.0872948	0.351887	0.248076	0.804076	0.923849	25	23	21	23	UCON31	Unknown	Unknown
UCON35:Unknown:Unknown	2.72924	-0.103117	0.242864	-0.424586	0.671139	NA	2	2	4	3	UCON35	Unknown	Unknown
UCON4:Unknown:Unknown	75.7307	-0.0801445	0.283313	-0.282883	0.777266	0.911641	78	67	81	78	UCON4	Unknown	Unknown
UCON41:Unknown:Unknown	3.73952	-0.164167	0.268185	-0.612139	0.540446	NA	2	3	4	6	UCON41	Unknown	Unknown
UCON47:Unknown:Unknown	6.99601	0.0668993	0.318308	0.210171	0.833534	0.935688	7	8	6	7	UCON47	Unknown	Unknown
UCON48:Unknown:Unknown	13.0994	1.16764	0.344796	3.38647	0.000707981	0.00460054	25	23	1	3	UCON48	Unknown	Unknown
UCON5:Unknown:Unknown	1.7272	-0.102067	0.195653	-0.521672	0.601899	NA	2	0	3	2	UCON5	Unknown	Unknown
UCON56:Unknown:Unknown	0.25449	0.029054	0.0983792	0.295327	0.767744	NA	0	1	0	0	UCON56	Unknown	Unknown
UCON57:Unknown:Unknown	0	NA	NA	NA	NA	NA	0	0	0	0	UCON57	Unknown	Unknown
UCON59:Unknown:Unknown	0.743031	-0.0380767	0.139378	-0.27319	0.784707	NA	1	0	1	1	UCON59	Unknown	Unknown
UCON6:Unknown:Unknown	2.51994	0.221593	0.231738	0.956224	0.338959	NA	2	6	1	1	UCON6	Unknown	Unknown
UCON60:Unknown:Unknown	0	NA	NA	NA	NA	NA	0	0	0	0	UCON60	Unknown	Unknown
UCON61:Unknown:Unknown	0.508981	0.0617488	0.102118	0.604678	0.545393	NA	0	2	0	0	UCON61	Unknown	Unknown
UCON63:Unknown:Unknown	7.68031	0.0884443	0.315883	0.279991	0.779485	0.912387	12	5	11	3	UCON63	Unknown	Unknown
UCON64:Unknown:Unknown	6.73012	-0.0793628	0.315753	-0.251345	0.801548	0.92274	6	6	7	8	UCON64	Unknown	Unknown
UCON65:Unknown:Unknown	1.25632	0.111933	0.172522	0.648801	0.516467	NA	3	1	0	1	UCON65	Unknown	Unknown
UCON66:Unknown:Unknown	2.73982	-0.0285356	0.225848	-0.126349	0.899456	NA	5	0	2	4	UCON66	Unknown	Unknown
UCON67:Unknown:Unknown	0	NA	NA	NA	NA	NA	0	0	0	0	UCON67	Unknown	Unknown
UCON68:Unknown:Unknown	0	NA	NA	NA	NA	NA	0	0	0	0	UCON68	Unknown	Unknown
UCON70:Unknown:Unknown	20.0685	0.227009	0.353968	0.641328	0.52131	0.757006	14	32	13	21	UCON70	Unknown	Unknown
UCON71_Crp:Unknown:Unknown	12.9768	0.0143649	0.348934	0.0411679	0.967162	0.987073	11	15	13	13	UCON71_Crp	Unknown	Unknown
UCON71:Unknown:Unknown	0	NA	NA	NA	NA	NA	0	0	0	0	UCON71	Unknown	Unknown
UCON75:Unknown:Unknown	0	NA	NA	NA	NA	NA	0	0	0	0	UCON75	Unknown	Unknown
UCON76:Unknown:Unknown	12.0021	-0.0836334	0.345136	-0.24232	0.808532	0.925553	11	11	9	17	UCON76	Unknown	Unknown
UCON80_AMi:Unknown:Unknown	4.72625	-0.154168	0.288571	-0.534245	0.593172	NA	3	4	6	6	UCON80_AMi	Unknown	Unknown
UCON84:Unknown:Unknown	13.6682	-0.391139	0.346438	-1.12903	0.258886	0.507699	4	14	20	17	UCON84	Unknown	Unknown
UCON85:Unknown:Unknown	4.49023	0.00781928	0.283263	0.0276043	0.977978	NA	3	6	5	4	UCON85	Unknown	Unknown
UCON87:Unknown:Unknown	0	NA	NA	NA	NA	NA	0	0	0	0	UCON87	Unknown	Unknown
UCON88:Unknown:Unknown	7.25895	-0.0185546	0.316774	-0.0585738	0.953292	0.983073	4	10	6	9	UCON88	Unknown	Unknown
UCON9:Unknown:Unknown	18.3905	-0.17793	0.354088	-0.502502	0.615315	0.824185	19	13	23	19	UCON9	Unknown	Unknown
UCON92:Unknown:Unknown	0.251931	-0.0277453	0.0983792	-0.282024	0.777925	NA	0	0	0	1	UCON92	Unknown	Unknown
UCON93:Unknown:Unknown	11.4725	-0.127334	0.342589	-0.371681	0.71013	0.878864	6	14	13	13	UCON93	Unknown	Unknown
UCON94:Unknown:Unknown	17.6172	-0.49525	0.353963	-1.39916	0.161765	0.373237	13	10	25	23	UCON94	Unknown	Unknown
UCON96:Unknown:Unknown	6.21269	-0.0212338	0.305963	-0.0693998	0.944671	NA	9	3	7	6	UCON96	Unknown	Unknown
YREP_Mm:Unknown:Unknown	171.023	0.135349	0.216483	0.625218	0.531828	0.765033	192	165	171	158	YREP_Mm	Unknown	Unknown
MamSINE1:tRNA-RTE:SINE	122.509	-0.0166882	0.255697	-0.0652657	0.947962	0.98071	104	137	147	104	MamSINE1	tRNA-RTE	SINE
LmeSINE1c:tRNA-Deu-L2:SINE	0	NA	NA	NA	NA	NA	0	0	0	0	LmeSINE1c	tRNA-Deu-L2	SINE
AmnSINE2:tRNA-Deu:SINE	8.22502	-0.0729906	0.327929	-0.22258	0.823862	0.931504	9	6	8	10	AmnSINE2	tRNA-Deu	SINE
CRP1:tRNA:SINE?	0.249966	0.029054	0.0983792	0.295327	0.767744	NA	1	0	0	0	CRP1	tRNA	SINE?
LFSINE_Vert:tRNA:SINE	51.1871	0.11698	0.316386	0.369738	0.711578	0.879646	45	62	49	49	LFSINE_Vert	tRNA	SINE
tRNA-Ala-GCA:tRNA:tRNA	385.379	-0.0499113	0.15654	-0.318841	0.749847	0.898929	375	375	401	395	tRNA-Ala-GCA	tRNA	tRNA
tRNA-Ala-GCG:tRNA:tRNA	58.8028	0.463055	0.306967	1.50849	0.13143	0.323125	61	80	45	49	tRNA-Ala-GCG	tRNA	tRNA
tRNA-Ala-GCY_:tRNA:tRNA	1297.19	-0.0314112	0.103834	-0.302514	0.76226	0.904574	1221	1321	1351	1310	tRNA-Ala-GCY_	tRNA	tRNA
tRNA-Ala-GCY:tRNA:tRNA	14.7735	0.112587	0.349912	0.32176	0.747635	0.897422	19	13	8	19	tRNA-Ala-GCY	tRNA	tRNA
tRNA-Arg-AGA:tRNA:tRNA	17.252	0.234446	0.353758	0.662729	0.507504	0.74741	23	17	12	17	tRNA-Arg-AGA	tRNA	tRNA
tRNA-Arg-AGG:tRNA:tRNA	53.5091	0.0930271	0.316143	0.294256	0.768562	0.907818	67	44	59	45	tRNA-Arg-AGG	tRNA	tRNA
tRNA-Arg-CGA_:tRNA:tRNA	0	NA	NA	NA	NA	NA	0	0	0	0	tRNA-Arg-CGA_	tRNA	tRNA
tRNA-Arg-CGA:tRNA:tRNA	13.2034	-0.239152	0.349276	-0.684709	0.493528	0.737147	9	12	15	17	tRNA-Arg-CGA	tRNA	tRNA
tRNA-Arg-CGG:tRNA:tRNA	8.50447	0.0640419	0.329507	0.194357	0.845896	0.940339	7	11	7	9	tRNA-Arg-CGG	tRNA	tRNA
tRNA-Arg-CGY_:tRNA:tRNA	13.5243	0.0979283	0.348534	0.280972	0.778732	0.912044	15	14	8	17	tRNA-Arg-CGY_	tRNA	tRNA
tRNA-Asn-AAC:tRNA:tRNA	54.0567	0.0568457	0.311294	0.182611	0.855103	0.944596	52	58	61	46	tRNA-Asn-AAC	tRNA	tRNA
tRNA-Asp-GAY:tRNA:tRNA	32.4465	0.0756613	0.340986	0.22189	0.8244	0.931596	36	31	29	34	tRNA-Asp-GAY	tRNA	tRNA
tRNA-Cys-TGY:tRNA:tRNA	42.1207	-0.107343	0.326267	-0.329004	0.742152	0.895157	38	41	45	45	tRNA-Cys-TGY	tRNA	tRNA
tRNA-Gln-CAA_:tRNA:tRNA	34.9482	0.211767	0.337108	0.628188	0.529881	0.763241	36	41	33	30	tRNA-Gln-CAA_	tRNA	tRNA
tRNA-Gln-CAA:tRNA:tRNA	21.7556	0.0699863	0.353637	0.197905	0.84312	0.939761	16	29	19	23	tRNA-Gln-CAA	tRNA	tRNA
tRNA-Gln-CAG:tRNA:tRNA	162.955	-0.592102	0.227598	-2.60152	0.00928107	0.0413773	107	142	205	201	tRNA-Gln-CAG	tRNA	tRNA
tRNA-Glu-GAA:tRNA:tRNA	9.98077	0.0143818	0.331534	0.0433795	0.965399	0.986582	4	16	12	8	tRNA-Glu-GAA	tRNA	tRNA
tRNA-Glu-GAG_:tRNA:tRNA	23.9757	0.223	0.351689	0.634082	0.526027	0.759862	22	32	23	19	tRNA-Glu-GAG_	tRNA	tRNA
tRNA-Glu-GAG:tRNA:tRNA	2.96448	0.0653342	0.231835	0.281813	0.778087	NA	5	2	5	0	tRNA-Glu-GAG	tRNA	tRNA
tRNA-Gly-GGA:tRNA:tRNA	17.5454	0.0131736	0.352659	0.0373552	0.970202	0.987514	11	24	12	23	tRNA-Gly-GGA	tRNA	tRNA
tRNA-Gly-GGG:tRNA:tRNA	10.7658	-0.19064	0.332945	-0.572586	0.566925	0.789629	3	14	9	17	tRNA-Gly-GGG	tRNA	tRNA
tRNA-Gly-GGY:tRNA:tRNA	43.9446	0.0920501	0.324728	0.283468	0.776818	0.911641	41	50	41	44	tRNA-Gly-GGY	tRNA	tRNA
tRNA-His-CAY_:tRNA:tRNA	28.004	-0.0733557	0.348978	-0.210201	0.833511	0.935688	22	31	23	36	tRNA-His-CAY_	tRNA	tRNA
tRNA-His-CAY:tRNA:tRNA	2.73492	-0.22998	0.231345	-0.994101	0.320174	NA	2	0	3	6	tRNA-His-CAY	tRNA	tRNA
tRNA-Ile-ATA:tRNA:tRNA	1.25142	-0.109691	0.172204	-0.636982	0.524137	NA	0	1	1	3	tRNA-Ile-ATA	tRNA	tRNA
tRNA-Ile-ATT:tRNA:tRNA	35.2494	0.219186	0.337844	0.648778	0.516482	0.753873	40	38	27	36	tRNA-Ile-ATT	tRNA	tRNA
tRNA-Leu-CTA_:tRNA:tRNA	5.9215	-0.10157	0.298416	-0.340363	0.733583	NA	7	3	11	3	tRNA-Leu-CTA_	tRNA	tRNA
tRNA-Leu-CTA:tRNA:tRNA	1.75369	0.0876022	0.180959	0.484101	0.628314	NA	5	0	0	2	tRNA-Leu-CTA	tRNA	tRNA
tRNA-Leu-CTG:tRNA:tRNA	17.0235	0.052774	0.353389	0.149337	0.881288	0.954641	15	20	12	21	tRNA-Leu-CTG	tRNA	tRNA
tRNA-Leu-CTY:tRNA:tRNA	51.0649	-0.045565	0.314477	-0.144892	0.884796	0.955684	46	53	58	48	tRNA-Leu-CTY	tRNA	tRNA
tRNA-Leu-TTA:tRNA:tRNA	82.1269	-0.037682	0.28044	-0.134367	0.893112	0.959263	72	88	78	91	tRNA-Leu-TTA	tRNA	tRNA
tRNA-Leu-TTA(m):tRNA:tRNA	0	NA	NA	NA	NA	NA	0	0	0	0	tRNA-Leu-TTA(m)	tRNA	tRNA
tRNA-Leu-TTG:tRNA:tRNA	9.48096	-0.146784	0.335887	-0.437003	0.662109	0.852344	8	8	9	13	tRNA-Leu-TTG	tRNA	tRNA
tRNA-Lys-AAA:tRNA:tRNA	65.6155	0.189237	0.294412	0.642761	0.520379	0.756348	69	72	64	58	tRNA-Lys-AAA	tRNA	tRNA
tRNA-Lys-AAG:tRNA:tRNA	83.6149	0.0894157	0.275347	0.324738	0.745379	0.896486	84	88	78	85	tRNA-Lys-AAG	tRNA	tRNA
tRNA-Met_:tRNA:tRNA	16.7586	-0.0428008	0.352246	-0.121508	0.903288	0.964478	9	23	15	20	tRNA-Met_	tRNA	tRNA
tRNA-Met-i:tRNA:tRNA	22.6638	0.10786	0.352549	0.305942	0.759648	0.903446	23	25	26	17	tRNA-Met-i	tRNA	tRNA
tRNA-Met:tRNA:tRNA	1.00379	-0.000119536	0.146765	-0.000814477	0.99935	NA	2	0	0	2	tRNA-Met	tRNA	tRNA
tRNA-Phe-TTY:tRNA:tRNA	48.221	0.0542392	0.320447	0.169261	0.865591	0.949015	44	54	42	53	tRNA-Phe-TTY	tRNA	tRNA
tRNA-Pro-CCA:tRNA:tRNA	32.8132	-0.343797	0.340451	-1.00983	0.312579	0.569703	25	28	43	36	tRNA-Pro-CCA	tRNA	tRNA
tRNA-Pro-CCG:tRNA:tRNA	1.26793	0.172543	0.164133	1.05124	0.293149	NA	1	4	0	0	tRNA-Pro-CCG	tRNA	tRNA
tRNA-Pro-CCY:tRNA:tRNA	21.281	0.210874	0.353939	0.59579	0.551316	0.778541	16	32	17	20	tRNA-Pro-CCY	tRNA	tRNA
tRNA-SeC(e)-TGA:tRNA:tRNA	3.73816	0.0402844	0.269686	0.149375	0.881258	NA	4	4	4	3	tRNA-SeC(e)-TGA	tRNA	tRNA
tRNA-Ser-AGY:tRNA:tRNA	58.279	0.0489054	0.313369	0.156063	0.875983	0.953267	50	68	46	69	tRNA-Ser-AGY	tRNA	tRNA
tRNA-Ser-TCA_:tRNA:tRNA	0	NA	NA	NA	NA	NA	0	0	0	0	tRNA-Ser-TCA_	tRNA	tRNA
tRNA-Ser-TCA:tRNA:tRNA	0.241134	-0.0277453	0.0983792	-0.282024	0.777925	NA	0	0	1	0	tRNA-Ser-TCA	tRNA	tRNA
tRNA-Ser-TCA(m):tRNA:tRNA	43.7594	-0.200071	0.327713	-0.610508	0.541526	0.771371	34	44	58	40	tRNA-Ser-TCA(m)	tRNA	tRNA
tRNA-Ser-TCG:tRNA:tRNA	175.737	0.502366	0.214198	2.34534	0.01901	0.0745783	206	209	139	149	tRNA-Ser-TCG	tRNA	tRNA
tRNA-Ser-TCY:tRNA:tRNA	179.902	0.214674	0.210299	1.02081	0.307346	0.564283	195	191	171	164	tRNA-Ser-TCY	tRNA	tRNA
tRNA-Thr-ACA:tRNA:tRNA	12.5077	0.152142	0.347596	0.4377	0.661604	0.852022	14	14	9	13	tRNA-Thr-ACA	tRNA	tRNA
tRNA-Thr-ACG_:tRNA:tRNA	2.50795	-0.0590974	0.220217	-0.268359	0.788423	NA	0	4	2	4	tRNA-Thr-ACG_	tRNA	tRNA
tRNA-Thr-ACG:tRNA:tRNA	4.25303	-0.0856496	0.271945	-0.314952	0.752798	NA	1	6	4	6	tRNA-Thr-ACG	tRNA	tRNA
tRNA-Thr-ACY_:tRNA:tRNA	17.4601	0.135752	0.35396	0.383522	0.701333	0.874666	22	16	16	16	tRNA-Thr-ACY_	tRNA	tRNA
tRNA-Thr-ACY:tRNA:tRNA	18.5388	0.576749	0.354082	1.62886	0.103343	0.27162	28	23	10	13	tRNA-Thr-ACY	tRNA	tRNA
tRNA-Trp-TGG:tRNA:tRNA	35.1928	-0.259524	0.339316	-0.764844	0.444365	0.698424	28	32	33	48	tRNA-Trp-TGG	tRNA	tRNA
tRNA-Tyr-TAC:tRNA:tRNA	84.5383	0.563298	0.277182	2.03223	0.0421303	0.139516	93	114	67	64	tRNA-Tyr-TAC	tRNA	tRNA
tRNA-Tyr-TAT:tRNA:tRNA	0.25449	0.029054	0.0983792	0.295327	0.767744	NA	0	1	0	0	tRNA-Tyr-TAT	tRNA	tRNA
tRNA-Val-GTA:tRNA:tRNA	2.24757	0.115871	0.225822	0.51311	0.607874	NA	3	3	2	1	tRNA-Val-GTA	tRNA	tRNA
tRNA-Val-GTG:tRNA:tRNA	37.064	-0.30219	0.333952	-0.904891	0.365523	0.625613	30	32	46	41	tRNA-Val-GTG	tRNA	tRNA
tRNA-Val-GTY:tRNA:tRNA	59.3216	0.137871	0.304424	0.45289	0.650628	0.845526	59	66	64	49	tRNA-Val-GTY	tRNA	tRNA
MamRep137:TcMar-Tigger:DNA	119.359	0.150624	0.247754	0.607958	0.543216	0.772516	129	122	104	123	MamRep137	TcMar-Tigger	DNA
MamRep434:TcMar-Tigger:DNA	95.69	0.195235	0.266493	0.732608	0.463797	0.713566	97	108	82	96	MamRep434	TcMar-Tigger	DNA
MARE10:TcMar-Tigger:DNA	8.24209	-0.0726276	0.324824	-0.22359	0.823076	0.931396	10	5	6	12	MARE10	TcMar-Tigger	DNA
MER127:TcMar-Tigger:DNA	61.0165	-0.23757	0.300096	-0.791646	0.428567	0.685283	55	53	68	69	MER127	TcMar-Tigger	DNA
MER46C:TcMar-Tigger:DNA	185.042	0.345203	0.21041	1.64062	0.100876	0.267209	196	219	168	158	MER46C	TcMar-Tigger	DNA
MERX:TcMar-Tigger:DNA	4.48571	0.0074759	0.284709	0.0262581	0.979052	NA	4	5	5	4	MERX	TcMar-Tigger	DNA
Tigger10:TcMar-Tigger:DNA	103.728	-0.00616666	0.257394	-0.023958	0.980886	0.990073	96	109	108	103	Tigger10	TcMar-Tigger	DNA
Tigger11a:TcMar-Tigger:DNA	18.2187	0.3136	0.354035	0.885787	0.375733	0.636248	20	24	18	11	Tigger11a	TcMar-Tigger	DNA
Tigger12:TcMar-Tigger:DNA	1.75216	0.0371544	0.192292	0.193218	0.846788	NA	0	4	2	1	Tigger12	TcMar-Tigger	DNA
Tigger12A:TcMar-Tigger:DNA	4.72881	-0.0879302	0.288175	-0.305127	0.760269	NA	3	5	6	5	Tigger12A	TcMar-Tigger	DNA
Tigger12c:TcMar-Tigger:DNA	42.0883	-0.25157	0.326403	-0.770736	0.440863	0.695579	37	36	47	49	Tigger12c	TcMar-Tigger	DNA
Tigger13a:TcMar-Tigger:DNA	347.12	0.052579	0.170709	0.308003	0.75808	0.902776	319	382	363	328	Tigger13a	TcMar-Tigger	DNA
Tigger14a:TcMar-Tigger:DNA	72.6239	-0.043678	0.291256	-0.149964	0.880793	0.954516	60	81	72	78	Tigger14a	TcMar-Tigger	DNA
Tigger15a:TcMar-Tigger:DNA	176.722	-0.157851	0.212888	-0.741477	0.458404	0.709157	164	165	185	195	Tigger15a	TcMar-Tigger	DNA
Tigger16a:TcMar-Tigger:DNA	98.9583	-0.26998	0.265174	-1.01812	0.308619	0.565414	77	97	107	116	Tigger16a	TcMar-Tigger	DNA
Tigger16b:TcMar-Tigger:DNA	49.5898	0.183994	0.317941	0.578705	0.562788	0.786472	52	55	54	38	Tigger16b	TcMar-Tigger	DNA
Tigger17a:TcMar-Tigger:DNA	762.726	-0.0336211	0.120489	-0.279039	0.780215	0.912673	759	735	794	772	Tigger17a	TcMar-Tigger	DNA
Tigger17b:TcMar-Tigger:DNA	44.2965	0.620344	0.325208	1.90753	0.0564516	0.173928	51	63	33	30	Tigger17b	TcMar-Tigger	DNA
Tigger17c:TcMar-Tigger:DNA	143.75	-0.241298	0.232687	-1.03701	0.299733	0.555786	140	118	152	167	Tigger17c	TcMar-Tigger	DNA
Tigger17d:TcMar-Tigger:DNA	135.608	-0.00772715	0.23326	-0.0331267	0.973574	0.988173	134	134	141	135	Tigger17d	TcMar-Tigger	DNA
Tigger18a:TcMar-Tigger:DNA	70.856	0.0563863	0.28972	0.194623	0.845688	0.940339	77	67	66	74	Tigger18a	TcMar-Tigger	DNA
Tigger19a:TcMar-Tigger:DNA	136.473	0.0335906	0.234685	0.143131	0.886187	0.95608	130	144	134	139	Tigger19a	TcMar-Tigger	DNA
Tigger19b:TcMar-Tigger:DNA	103.918	-0.0493576	0.261093	-0.189042	0.85006	0.942416	115	87	105	110	Tigger19b	TcMar-Tigger	DNA
Tigger20a:TcMar-Tigger:DNA	38.6732	0.288287	0.331783	0.868903	0.3849	0.645582	47	41	36	31	Tigger20a	TcMar-Tigger	DNA
Tigger21a:TcMar-Tigger:DNA	9.51142	0.221441	0.336208	0.658645	0.510124	0.74911	10	13	7	8	Tigger21a	TcMar-Tigger	DNA
Tigger22N1:TcMar-Tigger:DNA	24.2303	-0.0352142	0.352118	-0.100007	0.920339	0.967866	27	20	19	31	Tigger22N1	TcMar-Tigger	DNA
Tigger23a:TcMar-Tigger:DNA	16.1948	0.0764787	0.353192	0.216536	0.82857	0.933913	21	13	16	15	Tigger23a	TcMar-Tigger	DNA
Tigger2b:TcMar-Tigger:DNA	292.742	-0.0171426	0.177517	-0.0965685	0.923069	0.968829	311	266	310	288	Tigger2b	TcMar-Tigger	DNA
Tigger5a_Glire:TcMar-Tigger:DNA	449.316	0.0939979	0.148377	0.633509	0.526401	0.760084	458	463	435	445	Tigger5a_Glire	TcMar-Tigger	DNA
Tigger5b_Glire:TcMar-Tigger:DNA	1027.98	-0.0853887	0.113556	-0.751954	0.452079	0.703686	935	1040	1094	1055	Tigger5b_Glire	TcMar-Tigger	DNA
Tigger6:TcMar-Tigger:DNA	85.7285	-0.000934657	0.273772	-0.00341399	0.997276	0.998581	93	77	88	86	Tigger6	TcMar-Tigger	DNA
Tigger6a:TcMar-Tigger:DNA	174.794	-0.176394	0.213192	-0.827396	0.408013	0.667393	161	162	200	179	Tigger6a	TcMar-Tigger	DNA
Tigger6b:TcMar-Tigger:DNA	72.4268	0.328511	0.286587	1.14629	0.251676	0.497955	80	84	64	62	Tigger6b	TcMar-Tigger	DNA
Tigger8:TcMar-Tigger:DNA	36.5507	0.58228	0.335611	1.73499	0.082743	0.230487	47	47	24	28	Tigger8	TcMar-Tigger	DNA
Tigger9a:TcMar-Tigger:DNA	61.6884	-0.1515	0.302335	-0.5011	0.616301	0.824821	65	49	73	61	Tigger9a	TcMar-Tigger	DNA
Tigger9b:TcMar-Tigger:DNA	110.963	0.48512	0.257299	1.88544	0.0593709	0.18055	115	148	97	84	Tigger9b	TcMar-Tigger	DNA
UCON11:TcMar-Tigger:DNA	4.00344	0.0724999	0.274988	0.263648	0.792051	NA	4	5	3	4	UCON11	TcMar-Tigger	DNA
UCON33:TcMar-Tigger:DNA	14.7836	0.118293	0.350755	0.337252	0.735927	0.891866	12	20	10	17	UCON33	TcMar-Tigger	DNA
UCON39:TcMar-Tigger:DNA	43.6779	0.151291	0.324433	0.466323	0.640984	0.839739	43	50	42	40	UCON39	TcMar-Tigger	DNA
UCON55:TcMar-Tigger:DNA	10.7063	-0.214844	0.34206	-0.628089	0.529946	0.763282	9	8	12	14	UCON55	TcMar-Tigger	DNA
X1_DNA:TcMar-Tigger:DNA	41.1044	-0.10732	0.32899	-0.326209	0.744266	0.895978	34	43	47	41	X1_DNA	TcMar-Tigger	DNA
X10b_DNA:TcMar-Tigger:DNA	24.635	-0.030451	0.350826	-0.0867982	0.930832	0.971892	28	20	28	23	X10b_DNA	TcMar-Tigger	DNA
X11_DNA:TcMar-Tigger:DNA	17.5024	0.176425	0.353975	0.49841	0.618195	0.825769	18	21	14	17	X11_DNA	TcMar-Tigger	DNA
X12_DNA:TcMar-Tigger:DNA	273.746	-0.0826963	0.179882	-0.459725	0.645713	0.842226	263	263	304	269	X12_DNA	TcMar-Tigger	DNA
X26_DNA:TcMar-Tigger:DNA	122.483	0.156948	0.253314	0.619579	0.535535	0.7678	113	145	103	129	X26_DNA	TcMar-Tigger	DNA
X6a_DNA:TcMar-Tigger:DNA	30.7263	0.0632041	0.350156	0.180503	0.856758	0.945503	17	46	32	28	X6a_DNA	TcMar-Tigger	DNA
X6b_DNA:TcMar-Tigger:DNA	65.3913	0.128898	0.295773	0.4358	0.662982	0.852876	63	74	63	62	X6b_DNA	TcMar-Tigger	DNA
X9b_DNA:TcMar-Tigger:DNA	9.99603	0.271865	0.338992	0.801983	0.422563	0.680308	13	12	8	7	X9b_DNA	TcMar-Tigger	DNA
Kanga1:TcMar-Tc2:DNA	37.2013	-0.0685114	0.335559	-0.204171	0.83822	0.937384	31	40	35	43	Kanga1	TcMar-Tc2	DNA
Kanga11a:TcMar-Tc2:DNA	2.2407	-0.0314807	0.224292	-0.140356	0.888379	NA	1	3	3	2	Kanga11a	TcMar-Tc2	DNA
Kanga1a:TcMar-Tc2:DNA	95.5492	-0.128929	0.268049	-0.480992	0.630522	0.832744	80	99	96	108	Kanga1a	TcMar-Tc2	DNA
Kanga1b:TcMar-Tc2:DNA	47.7734	0.42048	0.325293	1.29262	0.196143	0.423832	43	71	41	36	Kanga1b	TcMar-Tc2	DNA
Kanga1c:TcMar-Tc2:DNA	55.9062	0.0445771	0.309322	0.144112	0.885412	0.955912	49	64	55	56	Kanga1c	TcMar-Tc2	DNA
Kanga1d:TcMar-Tc2:DNA	42.1579	0.130269	0.325983	0.399619	0.689437	0.869194	45	44	41	39	Kanga1d	TcMar-Tc2	DNA
Kanga2_a:TcMar-Tc2:DNA	127.724	0.0474212	0.239343	0.19813	0.842943	0.939642	132	126	123	131	Kanga2_a	TcMar-Tc2	DNA
MER104:TcMar-Tc2:DNA	99.8213	-0.10932	0.260706	-0.419324	0.674979	0.860973	96	93	116	96	MER104	TcMar-Tc2	DNA
EutTc1-N1:TcMar-Tc1:DNA	13.6898	0.0833499	0.350152	0.238039	0.811851	0.926693	15	14	16	10	EutTc1-N1	TcMar-Tc1	DNA
EutTc1-N2:TcMar-Tc1:DNA	32.4021	-0.0362122	0.34064	-0.106307	0.915339	0.96668	34	29	33	34	EutTc1-N2	TcMar-Tc1	DNA
X32_DNA:TcMar-Tc1:DNA	38.1094	-0.0403738	0.332115	-0.121566	0.903243	0.964478	38	36	42	37	X32_DNA	TcMar-Tc1	DNA
X33a_DNA:TcMar-Tc1:DNA	57.9464	-0.51918	0.313579	-1.65566	0.0977913	0.260948	32	55	77	69	X33a_DNA	TcMar-Tc1	DNA
MER132:TcMar-Pogo:DNA	9.18993	-0.0147238	0.331338	-0.0444375	0.964556	0.986477	13	5	11	8	MER132	TcMar-Pogo	DNA
MADE2:TcMar-Mariner:DNA	48.637	-0.419962	0.320501	-1.31033	0.190084	0.415047	38	39	71	48	MADE2	TcMar-Mariner	DNA
MARNA:TcMar-Mariner:DNA	92.3722	-0.159301	0.266117	-0.598613	0.549431	0.776675	88	83	105	95	MARNA	TcMar-Mariner	DNA
MMAR1:TcMar-Mariner:DNA	391.613	-0.0511275	0.156868	-0.325926	0.74448	0.895978	396	366	401	408	MMAR1	TcMar-Mariner	DNA
UCON40:TcMar-Mariner:DNA	13.9616	0.060555	0.350887	0.172577	0.862984	0.947663	13	16	15	12	UCON40	TcMar-Mariner	DNA
Eulor8:TcMar?:DNA	10.8147	0.535406	0.338829	1.58016	0.114069	0.292339	15	17	3	8	Eulor8	TcMar?	DNA
X22_DNA:TcMar?:DNA	0	NA	NA	NA	NA	NA	0	0	0	0	X22_DNA	TcMar?	DNA
DNA1_Mam:TcMar:DNA	4.24164	-0.19308	0.262242	-0.736266	0.461569	NA	0	5	5	7	DNA1_Mam	TcMar	DNA
UCON44:TcMar:DNA	46.0629	-0.322045	0.321508	-1.00167	0.316502	0.57345	35	42	54	54	UCON44	TcMar	DNA
X4a_DNA:TcMar:DNA	0.251931	-0.0277453	0.0983792	-0.282024	0.777925	NA	0	0	0	1	X4a_DNA	TcMar	DNA
X4b_DNA:TcMar:DNA	26.5906	-0.215189	0.349052	-0.616496	0.537567	0.769059	21	25	36	25	X4b_DNA	TcMar	DNA
X5a_DNA:TcMar:DNA	6.01381	0.0665874	0.305489	0.21797	0.827453	NA	5	8	4	7	X5a_DNA	TcMar	DNA
7SLRNA:srpRNA:srpRNA	1.46867e+06	-0.0827856	0.0714381	-1.15884	0.24652	0.491613	1332033	1493526	1554367	1511544	7SLRNA	srpRNA	srpRNA
U1:snRNA:snRNA	67.5837	0.168606	0.291994	0.577428	0.563651	0.787257	74	70	67	60	U1	snRNA	snRNA
U13_:snRNA:snRNA	4.50397	0.271249	0.28368	0.956179	0.338982	NA	7	6	3	2	U13_	snRNA	snRNA
U13:snRNA:snRNA	0.249966	0.029054	0.0983792	0.295327	0.767744	NA	1	0	0	0	U13	snRNA	snRNA
U14:snRNA:snRNA	0	NA	NA	NA	NA	NA	0	0	0	0	U14	snRNA	snRNA
U17:snRNA:snRNA	32.4286	0.047324	0.34126	0.138674	0.889707	0.957847	37	29	30	34	U17	snRNA	snRNA
U2:snRNA:snRNA	4268.74	0.331441	0.219954	1.50687	0.131845	0.323953	200	16223	191	175	U2	snRNA	snRNA
U3:snRNA:snRNA	18636.9	0.322159	0.0904108	3.56328	0.000366249	0.00257947	20423	20695	15181	18277	U3	snRNA	snRNA
U4:snRNA:snRNA	25.2101	0.167283	0.351144	0.476394	0.633793	0.835143	21	34	26	20	U4	snRNA	snRNA
U5:snRNA:snRNA	53.3102	-0.0953025	0.310048	-0.30738	0.758554	0.903104	52	49	58	55	U5	snRNA	snRNA
U6:snRNA:snRNA	154.528	-0.0860218	0.222861	-0.385989	0.699505	0.873878	145	151	164	160	U6	snRNA	snRNA
U7:snRNA:snRNA	1.25398	-0.0339549	0.171289	-0.198232	0.842863	NA	0	2	1	2	U7	snRNA	snRNA
U8:snRNA:snRNA	0	NA	NA	NA	NA	NA	0	0	0	0	U8	snRNA	snRNA
BC1_Mm:scRNA:scRNA	2828.86	0.0748373	0.0852307	0.878056	0.379913	0.640272	2789	2965	2932	2660	BC1_Mm	scRNA	scRNA
HY1:scRNA:scRNA	2.01467	0.0676615	0.205261	0.329636	0.741675	NA	3	2	0	3	HY1	scRNA	scRNA
HY3:scRNA:scRNA	0	NA	NA	NA	NA	NA	0	0	0	0	HY3	scRNA	scRNA
HY4:scRNA:scRNA	12.6597	-0.380109	0.346975	-1.09549	0.2733	0.526031	6	11	19	15	HY4	scRNA	scRNA
HY5:scRNA:scRNA	0	NA	NA	NA	NA	NA	0	0	0	0	HY5	scRNA	scRNA
GSAT_MM:Satellite:Satellite	8355.88	0.591624	0.339597	1.74214	0.0814846	0.227942	6966	14657	5676	6017	GSAT_MM	Satellite	Satellite
IMPB_01:Satellite:Satellite	3175.79	0.105939	0.0820128	1.29174	0.196449	0.424245	3171	3357	3117	3085	IMPB_01	Satellite	Satellite
MMSAT4:Satellite:Satellite	69804.9	-0.456701	0.061111	-7.4733	7.82092e-14	2.322e-12	57518	58963	84982	79108	MMSAT4	Satellite	Satellite
MurSAT1:Satellite:Satellite	0.251931	-0.0277453	0.0983792	-0.282024	0.777925	NA	0	0	0	1	MurSAT1	Satellite	Satellite
SYNREP_MM:Satellite:Satellite	58.5905	0.245393	0.315549	0.777671	0.436763	0.691729	85	45	52	53	SYNREP_MM	Satellite	Satellite
ZP3AR:Satellite:Satellite	1162.04	0.164119	0.105649	1.55344	0.120319	0.304019	1193	1244	1115	1105	ZP3AR	Satellite	Satellite
L4_A_Mam:RTE-X:LINE	133.783	-0.0298341	0.236907	-0.125932	0.899786	0.962579	125	137	149	126	L4_A_Mam	RTE-X	LINE
L4_B_Mam:RTE-X:LINE	75.3705	0.180323	0.285753	0.631046	0.528011	0.761343	72	89	74	67	L4_B_Mam	RTE-X	LINE
L4_C_Mam:RTE-X:LINE	77.6692	-0.00103331	0.283014	-0.00365111	0.997087	0.998537	81	73	89	69	L4_C_Mam	RTE-X	LINE
L5:RTE-X:LINE	45.0831	-0.14367	0.323158	-0.444582	0.656622	0.848929	37	46	52	46	L5	RTE-X	LINE
MamRTE1:RTE-BovB:LINE	105.486	-0.0355764	0.255258	-0.139374	0.889155	0.957601	100	106	107	110	MamRTE1	RTE-BovB	LINE
MamRTE2:RTE-BovB:LINE	7.24341	0.036882	0.320397	0.115113	0.908355	0.966343	8	7	6	8	MamRTE2	RTE-BovB	LINE
5S:rRNA:rRNA	97.4103	-0.0147534	0.26181	-0.0563516	0.955062	0.983368	100	92	105	94	5S	rRNA	rRNA
LSU-rRNA_Cel:rRNA:rRNA	1.49255	-0.145731	0.186372	-0.781941	0.434249	NA	0	1	2	3	LSU-rRNA_Cel	rRNA	rRNA
LSU-rRNA_Hsa:rRNA:rRNA	588990	1.29885	0.279588	4.64561	3.39077e-06	3.77109e-05	730504	1026087	252283	335115	LSU-rRNA_Hsa	rRNA	rRNA
SSU-rRNA_Hsa:rRNA:rRNA	39527.7	1.52137	0.235643	6.45625	1.0733e-10	2.36446e-09	57291	63315	22206	14842	SSU-rRNA_Hsa	rRNA	rRNA
7SK:RNA:RNA	198187	-0.0121115	0.0646113	-0.187452	0.851307	0.943088	188903	202188	205618	198196	7SK	RNA	RNA
EUTREP4:PiggyBac?:DNA?	3.01416	0.00235479	0.245878	0.0095771	0.992359	NA	3	3	1	5	EUTREP4	PiggyBac?	DNA?
Looper:PiggyBac:DNA	80.1927	-0.0289601	0.279273	-0.103698	0.917409	0.967276	77	80	91	74	Looper	PiggyBac	DNA
Chompy-6_Croc:PIF-Harbinger:DNA	0	NA	NA	NA	NA	NA	0	0	0	0	Chompy-6_Croc	PIF-Harbinger	DNA
Chompy-7_Croc:PIF-Harbinger:DNA	0	NA	NA	NA	NA	NA	0	0	0	0	Chompy-7_Croc	PIF-Harbinger	DNA
Penelope1_Vert:Penelope:LINE	8.74053	0.249057	0.328392	0.758414	0.448203	0.701614	8	14	9	4	Penelope1_Vert	Penelope	LINE
C573_MM:Other:Other	7.29057	0.258668	0.316665	0.816851	0.414014	0.672683	7	12	3	7	C573_MM	Other	Other
RMER1A:Other:Other	1706.61	0.407531	0.10597	3.84571	0.000120204	0.000964998	1773	2093	1524	1442	RMER1A	Other	Other
RMER1B:Other:Other	3911.76	0.436497	0.0833604	5.23626	1.63864e-07	2.28326e-06	4237	4694	3442	3287	RMER1B	Other	Other
RMER1C:Other:Other	1999.61	0.208366	0.0999678	2.08433	0.0371305	0.126424	1973	2280	1952	1808	RMER1C	Other	Other
MIR:MIR:SINE	5819.89	0.0212202	0.0733218	0.289411	0.772267	0.909332	5656	5964	5935	5784	MIR	MIR	SINE
MIR1_Amn:MIR:SINE	317.807	-0.0340408	0.169197	-0.20119	0.84055	0.938963	305	317	335	318	MIR1_Amn	MIR	SINE
MIR3:MIR:SINE	1362.98	0.0322248	0.10219	0.315343	0.752501	0.900355	1318	1414	1422	1313	MIR3	MIR	SINE
MIRb:MIR:SINE	4400.16	0.0944016	0.0818503	1.15335	0.248769	0.494712	4280	4728	4478	4157	MIRb	MIR	SINE
MIRc:MIR:SINE	2070.51	-0.0852432	0.0876247	-0.972822	0.330642	0.589761	1972	2009	2204	2123	MIRc	MIR	SINE
Eutr18:LTR?:LTR?	1.76923	0.034613	0.193496	0.178882	0.85803	NA	1	3	0	3	Eutr18	LTR?	LTR?
Eutr5:LTR?:LTR?	1.24493	-0.0350077	0.170929	-0.204809	0.837722	NA	2	0	1	2	Eutr5	LTR?	LTR?
MamRep1151:LTR?:LTR?	51.2375	0.345006	0.31523	1.09446	0.273755	0.52643	52	66	44	43	MamRep1151	LTR?	LTR?
MamRep605:LTR?:LTR?	47.1681	0.122992	0.319727	0.384677	0.700477	0.874231	45	54	46	44	MamRep605	LTR?	LTR?
MamRep605b:LTR?:LTR?	56.0328	-0.412957	0.308542	-1.33841	0.180761	0.401911	47	43	62	73	MamRep605b	LTR?	LTR?
MER129:LTR?:LTR?	24.9046	0.0182375	0.350702	0.052003	0.958526	0.984631	30	20	26	24	MER129	LTR?	LTR?
UCON51:LTR?:LTR?	0	NA	NA	NA	NA	NA	0	0	0	0	UCON51	LTR?	LTR?
EUTREP16:LTR:LTR	3.77882	0.389545	0.266163	1.46356	0.143315	NA	5	8	1	1	EUTREP16	LTR	LTR
EUTREP8:LTR:LTR	1.73624	-0.100922	0.195891	-0.515196	0.606416	NA	0	2	3	2	EUTREP8	LTR	LTR
LTR106_Mam:LTR:LTR	37.7431	0.34291	0.334866	1.02402	0.305826	0.562741	37	51	33	30	LTR106_Mam	LTR	LTR
LTR107_Mam:LTR:LTR	5.98769	0.0696224	0.307329	0.22654	0.820781	NA	6	7	6	5	LTR107_Mam	LTR	LTR
LTR90A:LTR:LTR	10.4519	-0.0379713	0.334585	-0.113488	0.909644	0.966591	16	4	10	12	LTR90A	LTR	LTR
LTR90B:LTR:LTR	11.956	0.0163082	0.344104	0.0473931	0.9622	0.985559	8	16	15	9	LTR90B	LTR	LTR
LTR91:LTR:LTR	10.9704	-0.0853066	0.342759	-0.248882	0.803452	0.923742	8	12	12	12	LTR91	LTR	LTR
LTR91A:LTR:LTR	21.7566	0.0330229	0.35334	0.0934592	0.925539	0.969255	20	24	17	26	LTR91A	LTR	LTR
MamRep1527:LTR:LTR	10.9113	-0.179021	0.341468	-0.524268	0.600092	0.813528	8	10	17	9	MamRep1527	LTR	LTR
L2-1_AMi:L2:LINE	0	NA	NA	NA	NA	NA	0	0	0	0	L2-1_AMi	L2	LINE
L2-1_Crp:L2:LINE	0.25449	0.029054	0.0983792	0.295327	0.767744	NA	0	1	0	0	L2-1_Crp	L2	LINE
L2-2_Mam:L2:LINE	8.74898	0.140204	0.326661	0.429204	0.667775	0.855639	5	15	9	6	L2-2_Mam	L2	LINE
L2-3_AMi:L2:LINE	1.47919	-0.205531	0.17779	-1.15603	0.247669	NA	0	0	3	3	L2-3_AMi	L2	LINE
L2-3_Crp:L2:LINE	0.750115	0.0362049	0.130619	0.277179	0.781643	NA	0	2	1	0	L2-3_Crp	L2	LINE
L2a:L2:LINE	1580.05	0.00786414	0.104885	0.0749786	0.940232	0.977508	1455	1684	1633	1564	L2a	L2	LINE
L2b:L2:LINE	763.29	0.0136517	0.123073	0.110923	0.911678	0.96662	731	789	783	758	L2b	L2	LINE
L2d:L2:LINE	188.255	0.585492	0.229344	2.5529	0.010683	0.0466117	185	272	165	131	L2d	L2	LINE
L2d2:L2:LINE	151.934	-0.0877509	0.225008	-0.38999	0.696544	0.872326	154	137	166	153	L2d2	L2	LINE
UCON49:L2:LINE	9.63039	-0.203971	0.330726	-0.616738	0.537407	0.768883	11	4	17	7	UCON49	L2	LINE
UCON86:L2:LINE	0.506421	0.00031947	0.110469	0.00289195	0.997693	NA	0	1	0	1	UCON86	L2	LINE
X15_LINE:L2:LINE	0.251931	-0.0277453	0.0983792	-0.282024	0.777925	NA	0	0	0	1	X15_LINE	L2	LINE
X24_LINE:L2:LINE	6.24845	0.0979936	0.310397	0.315704	0.752227	NA	7	7	5	6	X24_LINE	L2	LINE
MARE6:L1-Tx1:LINE	2.97724	0.0054498	0.248498	0.021931	0.982503	NA	4	2	4	2	MARE6	L1-Tx1	LINE
HAL1:L1:LINE	538.411	0.0378904	0.137667	0.275233	0.783137	0.914176	544	538	562	516	HAL1	L1	LINE
HAL1b:L1:LINE	90.0859	0.021934	0.275377	0.0796505	0.936515	0.975067	75	105	91	90	HAL1b	L1	LINE
HAL1M8:L1:LINE	425.389	0.0692681	0.158082	0.438178	0.661257	0.85198	395	469	424	417	HAL1M8	L1	LINE
HAL1ME:L1:LINE	101.739	0.257826	0.2652	0.972198	0.330952	0.590213	97	126	86	98	HAL1ME	L1	LINE
L1_Mur1_5end_noORF1:L1:LINE	224.331	0.362454	0.218633	1.65782	0.0973544	0.260163	201	305	212	180	L1_Mur1_5end_noORF1	L1	LINE
L1_Mur1_5end_ORF1only:L1:LINE	235.531	0.17161	0.211939	0.809714	0.418105	0.676334	203	294	245	202	L1_Mur1_5end_ORF1only	L1	LINE
L1_Mur1:L1:LINE	1796.6	0.327897	0.102466	3.20006	0.00137397	0.00817732	1850	2121	1699	1527	L1_Mur1	L1	LINE
L1_Mur2_5end_noORF1:L1:LINE	101.413	0.37757	0.259677	1.454	0.145946	0.347845	109	123	90	84	L1_Mur2_5end_noORF1	L1	LINE
L1_Mur2_5end_ORF1only:L1:LINE	939.515	0.541245	0.145027	3.73203	0.000189946	0.00144409	925	1295	786	751	L1_Mur2_5end_ORF1only	L1	LINE
L1_Mur2:L1:LINE	5176.27	0.403361	0.0942889	4.27793	1.88641e-05	0.000181222	5276	6426	4638	4381	L1_Mur2	L1	LINE
L1_Mur3_5end_noORF1:L1:LINE	847.377	1.08942	0.135726	8.02661	1.00206e-15	3.48595e-14	1020	1285	550	527	L1_Mur3_5end_noORF1	L1	LINE
L1_Mur3_5end_ORF1only:L1:LINE	907.727	0.116862	0.138442	0.844116	0.398604	0.658572	803	1070	899	865	L1_Mur3_5end_ORF1only	L1	LINE
L1_Mur3:L1:LINE	7404.32	0.141398	0.0828897	1.70586	0.0880347	0.241876	7149	8248	7321	6958	L1_Mur3	L1	LINE
L1_Mus3_5end_noORF1:L1:LINE	58.7277	0.581949	0.30508	1.90753	0.0564526	0.173928	81	66	45	43	L1_Mus3_5end_noORF1	L1	LINE
L1_Mus3_5end_ORF1only:L1:LINE	60.9114	0.549063	0.312335	1.75793	0.0787591	0.222624	58	93	40	52	L1_Mus3_5end_ORF1only	L1	LINE
L1_Rod_5end_noORF1:L1:LINE	192.033	0.038471	0.211487	0.181907	0.855656	0.944764	173	213	200	184	L1_Rod_5end_noORF1	L1	LINE
L1_Rod_5end_ORF1only:L1:LINE	8.00903	-0.30879	0.319411	-0.966748	0.33367	0.592809	3	7	6	16	L1_Rod_5end_ORF1only	L1	LINE
L1_Rod:L1:LINE	3600.28	0.0984623	0.0786026	1.25266	0.21033	0.44394	3604	3778	3606	3447	L1_Rod	L1	LINE
L1Lx_I_5end_noORF1:L1:LINE	212.098	0.529255	0.207804	2.54689	0.0108687	0.047284	222	282	169	175	L1Lx_I_5end_noORF1	L1	LINE
L1Lx_I_5end_ORF1only:L1:LINE	4.02149	0.380282	0.261793	1.45261	0.146333	NA	10	4	0	2	L1Lx_I_5end_ORF1only	L1	LINE
L1Lx_I:L1:LINE	12452.2	0.238174	0.0826349	2.88224	0.00394854	0.0202262	12307	14420	11838	11319	L1Lx_I	L1	LINE
L1Lx_II_5end_noORF1:L1:LINE	342.009	-0.0428192	0.189992	-0.225374	0.821688	0.930892	269	397	359	346	L1Lx_II_5end_noORF1	L1	LINE
L1Lx_II_5end_ORF1only:L1:LINE	27.4415	1.28385	0.35291	3.63789	0.000274881	0.00200853	30	62	11	6	L1Lx_II_5end_ORF1only	L1	LINE
L1Lx_II:L1:LINE	2753.87	0.232334	0.0982801	2.36399	0.0180792	0.0715403	2701	3201	2553	2574	L1Lx_II	L1	LINE
L1Lx_III_5end_noORF1:L1:LINE	228.459	0.00923294	0.202759	0.0455365	0.96368	0.986255	197	257	239	223	L1Lx_III_5end_noORF1	L1	LINE
L1Lx_III_5end_ORF1only:L1:LINE	371.807	0.679161	0.174994	3.88105	0.000104005	0.000848127	404	514	309	260	L1Lx_III_5end_ORF1only	L1	LINE
L1Lx_III:L1:LINE	5875.69	0.415547	0.0916798	4.53259	5.82639e-06	6.13586e-05	6044	7287	5163	5023	L1Lx_III	L1	LINE
L1Lx_IV_5end_noORF1:L1:LINE	1143.75	0.566155	0.135976	4.16365	3.13206e-05	0.000288418	1151	1569	957	897	L1Lx_IV_5end_noORF1	L1	LINE
L1Lx_IV_5end_ORF1only:L1:LINE	7112.46	0.245037	0.0872927	2.80707	0.00499941	0.0247503	7005	8296	6764	6427	L1Lx_IV_5end_ORF1only	L1	LINE
L1Lx_IV:L1:LINE	3930.98	0.224035	0.0872969	2.56636	0.0102772	0.0452496	3923	4478	3792	3558	L1Lx_IV	L1	LINE
L1M:L1:LINE	133.931	0.0337842	0.234735	0.143925	0.88556	0.955972	132	137	134	134	L1M	L1	LINE
L1M1:L1:LINE	356.052	0.102664	0.167978	0.611174	0.541085	0.771116	335	397	353	342	L1M1	L1	LINE
L1M2_5end_noORF1:L1:LINE	29.12	-0.205888	0.345154	-0.596511	0.550834	0.778073	24	27	35	31	L1M2_5end_noORF1	L1	LINE
L1M2_5end_ORF1only:L1:LINE	242.561	-0.16442	0.190031	-0.865228	0.386913	0.647649	219	232	253	269	L1M2_5end_ORF1only	L1	LINE
L1M2:L1:LINE	6021.98	0.195125	0.0747951	2.60879	0.00908632	0.0407023	6152	6597	5874	5513	L1M2	L1	LINE
L1M2a_5end_noORF1:L1:LINE	84.1431	0.298316	0.27593	1.08113	0.279639	0.533258	102	86	72	77	L1M2a_5end_noORF1	L1	LINE
L1M2a_5end_ORF1only:L1:LINE	0.508981	0.0617488	0.102118	0.604678	0.545393	NA	0	2	0	0	L1M2a_5end_ORF1only	L1	LINE
L1M2a1:L1:LINE	0	NA	NA	NA	NA	NA	0	0	0	0	L1M2a1	L1	LINE
L1M2b:L1:LINE	6.80028	0.312296	0.307413	1.01588	0.309686	0.566565	4	15	3	5	L1M2b	L1	LINE
L1M2c_5end_noORF1:L1:LINE	12.2361	0.132459	0.347398	0.381287	0.70299	0.875623	13	14	11	11	L1M2c_5end_noORF1	L1	LINE
L1M2c_5end_ORF1only:L1:LINE	52.491	-0.248518	0.311843	-0.796932	0.42549	0.683006	49	43	63	56	L1M2c_5end_ORF1only	L1	LINE
L1M3:L1:LINE	3546.49	0.180299	0.086093	2.09423	0.0362393	0.124023	3523	3949	3416	3323	L1M3	L1	LINE
L1M3a:L1:LINE	4.68678	-0.211354	0.284324	-0.743356	0.457266	NA	4	2	9	4	L1M3a	L1	LINE
L1M3b_5end_noORF1:L1:LINE	14.2187	0.366972	0.346247	1.05985	0.289211	0.544434	14	23	16	4	L1M3b_5end_noORF1	L1	LINE
L1M3b_5end_ORF1only:L1:LINE	0	NA	NA	NA	NA	NA	0	0	0	0	L1M3b_5end_ORF1only	L1	LINE
L1M3c_5end_noORF1:L1:LINE	24.1729	-0.189509	0.352915	-0.536981	0.591281	0.807123	13	29	29	26	L1M3c_5end_noORF1	L1	LINE
L1M3d_5end_noORF1:L1:LINE	10.4055	-0.0798075	0.337186	-0.236687	0.8129	0.927213	9	10	17	6	L1M3d_5end_noORF1	L1	LINE
L1M3d_5end_ORF1only:L1:LINE	8.26159	0.0900691	0.325051	0.277092	0.781709	0.913422	5	13	7	8	L1M3d_5end_ORF1only	L1	LINE
L1M3de_5end_noORF1:L1:LINE	10.9696	0.161813	0.342206	0.472851	0.636319	0.83703	11	14	12	7	L1M3de_5end_noORF1	L1	LINE
L1M3de_5end_ORF1only:L1:LINE	1.00205	0.00221352	0.156386	0.0141542	0.988707	NA	0	2	1	1	L1M3de_5end_ORF1only	L1	LINE
L1M3e_5end_noORF1:L1:LINE	158.001	0.386311	0.227396	1.69884	0.0893487	0.244489	163	197	130	142	L1M3e_5end_noORF1	L1	LINE
L1M3f_5end_noORF1:L1:LINE	0	NA	NA	NA	NA	NA	0	0	0	0	L1M3f_5end_noORF1	L1	LINE
L1M4_5end_noORF1:L1:LINE	250.357	-0.00582432	0.187333	-0.0310908	0.975197	0.988337	235	260	258	251	L1M4_5end_noORF1	L1	LINE
L1M4_5end_ORF1only:L1:LINE	194.947	0.17463	0.213102	0.819466	0.412521	0.671721	180	232	190	179	L1M4_5end_ORF1only	L1	LINE
L1M4:L1:LINE	6665.89	0.0662479	0.0726726	0.911594	0.361982	0.622297	6552	6965	6731	6480	L1M4	L1	LINE
L1M4a1_5end_noORF1:L1:LINE	18.4673	0.213972	0.354092	0.604284	0.545655	0.774112	22	20	17	15	L1M4a1_5end_noORF1	L1	LINE
L1M4a1_5end_ORF1only:L1:LINE	144.964	0.263417	0.22927	1.14894	0.250581	0.496936	154	163	141	123	L1M4a1_5end_ORF1only	L1	LINE
L1M4a2_5end_noORF1:L1:LINE	47.1029	0.16777	0.320122	0.524082	0.600221	0.813528	51	50	50	38	L1M4a2_5end_noORF1	L1	LINE
L1M4a2_5end_ORF1only:L1:LINE	79.7393	0.0731905	0.287026	0.254996	0.798726	0.92134	78	85	64	92	L1M4a2_5end_ORF1only	L1	LINE
L1M4b_5end_noORF1:L1:LINE	137.636	0.252774	0.24209	1.04413	0.296425	0.552179	127	173	127	124	L1M4b_5end_noORF1	L1	LINE
L1M4b_5end_ORF1only:L1:LINE	81.0477	-0.341559	0.28378	-1.2036	0.228743	0.469012	70	67	80	108	L1M4b_5end_ORF1only	L1	LINE
L1M4c_5end_noORF1:L1:LINE	139.91	-0.0836434	0.233675	-0.357948	0.720382	0.884304	125	143	143	150	L1M4c_5end_noORF1	L1	LINE
L1M4c_5end_ORF1only:L1:LINE	380.648	-0.0293962	0.168822	-0.174125	0.861767	0.947132	342	404	432	350	L1M4c_5end_ORF1only	L1	LINE
L1M5:L1:LINE	2562.6	-0.0214274	0.086873	-0.246652	0.805177	0.924395	2424	2616	2680	2559	L1M5	L1	LINE
L1M6_5end_noORF1:L1:LINE	14.0256	0.0089212	0.348626	0.0255896	0.979585	0.989652	15	13	8	20	L1M6_5end_noORF1	L1	LINE
L1M6_5end_ORF1only:L1:LINE	6.47427	0.0683097	0.312542	0.218562	0.826991	NA	8	6	7	5	L1M6_5end_ORF1only	L1	LINE
L1M6B:L1:LINE	5.71669	-0.207534	0.302642	-0.685742	0.492876	NA	5	3	7	8	L1M6B	L1	LINE
L1M7_5end_noORF1:L1:LINE	28.1203	1.2692	0.348953	3.63716	0.000275656	0.00201349	47	45	11	9	L1M7_5end_noORF1	L1	LINE
L1M7_5end_ORF1only:L1:LINE	15.2806	0.748352	0.350901	2.13266	0.0329529	0.115335	22	25	10	4	L1M7_5end_ORF1only	L1	LINE
L1M8_5end_noORF1:L1:LINE	14.9611	0.0161952	0.352268	0.0459741	0.963331	0.986045	13	17	16	14	L1M8_5end_noORF1	L1	LINE
L1M8_5end_ORF1only:L1:LINE	33.5896	-0.0444504	0.339875	-0.130784	0.895946	0.960909	32	33	41	29	L1M8_5end_ORF1only	L1	LINE
L1MA10:L1:LINE	173.879	0.101639	0.218052	0.466125	0.641126	0.839739	162	196	176	163	L1MA10	L1	LINE
L1MA4:L1:LINE	2795.96	0.00937909	0.0965776	0.0971146	0.922635	0.96869	2549	3008	2930	2726	L1MA4	L1	LINE
L1MA4A:L1:LINE	944.04	0.165819	0.118519	1.3991	0.161783	0.373237	936	1045	889	912	L1MA4A	L1	LINE
L1MA5:L1:LINE	1533.73	0.233673	0.0992246	2.35499	0.018523	0.072962	1580	1710	1474	1382	L1MA5	L1	LINE
L1MA5A:L1:LINE	450.64	0.196284	0.148924	1.31801	0.187499	0.411519	477	480	453	397	L1MA5A	L1	LINE
L1MA6:L1:LINE	2525.78	0.118636	0.0898594	1.32024	0.186755	0.410347	2492	2722	2439	2469	L1MA6	L1	LINE
L1MA7:L1:LINE	1244.01	0.0306727	0.102414	0.299497	0.764561	0.905484	1250	1243	1306	1192	L1MA7	L1	LINE
L1MA8:L1:LINE	1536.27	0.0490733	0.095774	0.512387	0.60838	0.818876	1544	1554	1535	1527	L1MA8	L1	LINE
L1MA9:L1:LINE	1582.45	0.0471472	0.0957405	0.492448	0.622403	0.828016	1577	1612	1652	1507	L1MA9	L1	LINE
L1MB1:L1:LINE	872.005	0.353555	0.118677	2.97913	0.00289071	0.015479	946	999	758	788	L1MB1	L1	LINE
L1MB2:L1:LINE	1029.02	0.0455391	0.1156	0.393938	0.693627	0.870837	973	1099	1074	981	L1MB2	L1	LINE
L1MB3:L1:LINE	2508.14	0.0426574	0.0891662	0.478404	0.632363	0.834056	2435	2610	2470	2539	L1MB3	L1	LINE
L1MB4_5end_noORF1:L1:LINE	71.7941	0.695549	0.295077	2.35718	0.0184145	0.0726039	79	106	58	44	L1MB4_5end_noORF1	L1	LINE
L1MB4_5end_ORF1only:L1:LINE	4.02089	0.231073	0.256451	0.90104	0.367567	NA	9	3	0	4	L1MB4_5end_ORF1only	L1	LINE
L1MB4:L1:LINE	1076.42	0.0523372	0.112357	0.465812	0.64135	0.839798	1064	1109	1033	1108	L1MB4	L1	LINE
L1MB5:L1:LINE	1565.96	-0.0168297	0.0943451	-0.178384	0.858421	0.946265	1555	1531	1624	1572	L1MB5	L1	LINE
L1MB7:L1:LINE	3230.59	0.0389222	0.0813084	0.478699	0.632153	0.833832	3149	3341	3292	3173	L1MB7	L1	LINE
L1MB8:L1:LINE	2945.98	-0.0142198	0.0843465	-0.168587	0.866121	0.94932	2799	3010	3107	2902	L1MB8	L1	LINE
L1MC:L1:LINE	2319.64	0.0448668	0.091403	0.490867	0.62352	0.828637	2219	2450	2337	2294	L1MC	L1	LINE
L1MC1:L1:LINE	2240.9	-0.0222695	0.1005	-0.221586	0.824636	0.931723	2016	2388	2325	2257	L1MC1	L1	LINE
L1MC2:L1:LINE	784.404	0.306085	0.128787	2.37667	0.0174695	0.0696488	795	929	739	679	L1MC2	L1	LINE
L1MC3:L1:LINE	1776.5	-0.0199507	0.0998064	-0.199894	0.841564	0.939228	1639	1856	1879	1752	L1MC3	L1	LINE
L1MC4_5end_noORF1:L1:LINE	4.49984	-0.243328	0.277056	-0.878262	0.379802	NA	1	4	4	9	L1MC4_5end_noORF1	L1	LINE
L1MC4_5end_ORF1only:L1:LINE	18.7033	0.113845	0.354077	0.321527	0.747811	0.89755	22	18	18	17	L1MC4_5end_ORF1only	L1	LINE
L1MC4:L1:LINE	2418.48	0.160367	0.0882691	1.8168	0.0692475	0.202362	2438	2625	2331	2298	L1MC4	L1	LINE
L1MC4a:L1:LINE	1143.14	0.0338717	0.105543	0.320929	0.748264	0.897709	1126	1167	1180	1112	L1MC4a	L1	LINE
L1MC5:L1:LINE	1269.8	0.0523306	0.101667	0.514723	0.606747	0.818021	1288	1276	1322	1208	L1MC5	L1	LINE
L1MC5a:L1:LINE	1009.24	-0.00879215	0.111377	-0.0789404	0.93708	0.975458	969	1025	1070	985	L1MC5a	L1	LINE
L1MCa_5end_noORF1:L1:LINE	417.115	0.220872	0.154153	1.43282	0.151911	0.357938	428	465	390	388	L1MCa_5end_noORF1	L1	LINE
L1MCa_5end_ORF1only:L1:LINE	111.716	-0.194712	0.251794	-0.773299	0.439345	0.694126	103	101	135	110	L1MCa_5end_ORF1only	L1	LINE
L1MCb:L1:LINE	106.212	-0.176554	0.264328	-0.667933	0.504176	0.745229	87	108	136	96	L1MCb	L1	LINE
L1MCc:L1:LINE	141.171	-0.0704661	0.234654	-0.300298	0.76395	0.905279	130	142	165	130	L1MCc	L1	LINE
L1MD:L1:LINE	2745.69	0.0454721	0.0827159	0.549738	0.582499	0.800636	2711	2818	2821	2662	L1MD	L1	LINE
L1MD1:L1:LINE	454.672	0.383788	0.147236	2.60662	0.00914418	0.0408906	507	519	410	385	L1MD1	L1	LINE
L1MD2:L1:LINE	1018.95	-0.0995832	0.110126	-0.904263	0.365856	0.626039	1011	938	1075	1065	L1MD2	L1	LINE
L1MD3:L1:LINE	920.97	0.0350212	0.114358	0.306241	0.759421	0.903435	899	949	933	912	L1MD3	L1	LINE
L1MDa_5end_noORF1:L1:LINE	198.041	0.258499	0.207046	1.24851	0.211845	0.445716	199	232	180	182	L1MDa_5end_noORF1	L1	LINE
L1MdA_I_5end_noORF1:L1:LINE	45405.9	0.359307	0.0671677	5.3494	8.82462e-08	1.28056e-06	48619	52607	41129	39484	L1MdA_I_5end_noORF1	L1	LINE
L1MdA_I_5end_ORF1only:L1:LINE	3756.31	0.23948	0.0753902	3.17655	0.00149039	0.00876422	4092	3979	3580	3404	L1MdA_I_5end_ORF1only	L1	LINE
L1MdA_I:L1:LINE	48446.8	0.167118	0.0760944	2.19619	0.0280786	0.10181	47323	54274	47101	45440	L1MdA_I	L1	LINE
L1MdA_II_5end_noORF1:L1:LINE	6444.93	0.208944	0.0948529	2.20282	0.0276071	0.100435	6131	7573	6253	5864	L1MdA_II_5end_noORF1	L1	LINE
L1MdA_II_5end_ORF1only:L1:LINE	268.073	0.24277	0.192613	1.2604	0.207525	0.440141	305	275	218	275	L1MdA_II_5end_ORF1only	L1	LINE
L1MdA_II:L1:LINE	28911	0.11536	0.0809933	1.42432	0.154354	0.36208	27382	32207	28888	27405	L1MdA_II	L1	LINE
L1MdA_III_5end_noORF1:L1:LINE	1022.18	0.565217	0.117108	4.82648	1.3897e-06	1.64096e-05	1149	1279	809	851	L1MdA_III_5end_noORF1	L1	LINE
L1MdA_III:L1:LINE	19341.7	0.137465	0.0894656	1.53652	0.124412	0.31111	18009	22151	18872	18466	L1MdA_III	L1	LINE
L1MdA_IV_5end_noORF1:L1:LINE	300.809	0.0684418	0.182564	0.374893	0.70774	0.877716	271	340	311	284	L1MdA_IV_5end_noORF1	L1	LINE
L1MdA_IV_5end_ORF1only:L1:LINE	3.28534	-0.0288168	0.113085	-0.254825	0.798858	NA	0	4	0	9	L1MdA_IV_5end_ORF1only	L1	LINE
L1MdA_IV:L1:LINE	5956.91	0.26603	0.0843741	3.15299	0.00161609	0.00939643	5994	6908	5610	5350	L1MdA_IV	L1	LINE
L1MdA_V_5end_noORF1:L1:LINE	193.048	0.0656971	0.214989	0.305583	0.759922	0.903528	170	222	202	180	L1MdA_V_5end_noORF1	L1	LINE
L1MdA_V_5end_ORF1only:L1:LINE	35.2053	0.114529	0.34164	0.335232	0.73745	0.892926	26	48	36	31	L1MdA_V_5end_ORF1only	L1	LINE
L1MdA_V:L1:LINE	2096.13	0.195835	0.0969237	2.0205	0.0433311	0.142375	2081	2359	2065	1896	L1MdA_V	L1	LINE
L1MdA_VI_5end_noORF1:L1:LINE	971.252	1.27144	0.267248	4.75752	1.95983e-06	2.2549e-05	1118	1740	507	503	L1MdA_VI_5end_noORF1	L1	LINE
L1MdA_VI_5end_ORF1only:L1:LINE	8.8021	0.270299	0.304847	0.886672	0.375256	0.635858	17	7	0	11	L1MdA_VI_5end_ORF1only	L1	LINE
L1MdA_VI:L1:LINE	5786.52	0.344154	0.095217	3.61442	0.000301023	0.00217342	5755	7091	5238	5082	L1MdA_VI	L1	LINE
L1MdA_VII_5end_noORF1:L1:LINE	336.754	0.391099	0.192979	2.02664	0.0426987	0.140834	307	457	293	290	L1MdA_VII_5end_noORF1	L1	LINE
L1MdA_VII_5end_ORF1only:L1:LINE	2.00977	-0.13053	0.202992	-0.643028	0.520206	NA	0	2	1	5	L1MdA_VII_5end_ORF1only	L1	LINE
L1MdA_VII:L1:LINE	5910.83	0.289578	0.100303	2.88702	0.00388909	0.019971	5679	7221	5576	5196	L1MdA_VII	L1	LINE
L1MDb:L1:LINE	182.933	-0.0125268	0.20923	-0.0598708	0.952259	0.982694	187	174	191	182	L1MDb	L1	LINE
L1MdF_I_5end_noORF1:L1:LINE	5668.87	-0.0620105	0.0967877	-0.640686	0.521727	0.757252	4902	6079	5876	5873	L1MdF_I_5end_noORF1	L1	LINE
L1MdF_I_5end_ORF1only:L1:LINE	30.3667	-0.356852	0.34579	-1.03199	0.302075	0.558326	18	30	38	36	L1MdF_I_5end_ORF1only	L1	LINE
L1MdF_I:L1:LINE	6938.65	0.307301	0.0908516	3.38245	0.00071843	0.00465965	6891	8335	6418	6142	L1MdF_I	L1	LINE
L1MdF_II_5end_noORF1:L1:LINE	536.996	0.182287	0.156349	1.1659	0.243656	0.488114	490	644	518	499	L1MdF_II_5end_noORF1	L1	LINE
L1MdF_II_5end_ORF1only:L1:LINE	5.24603	-0.0852898	0.295077	-0.289043	0.772549	NA	3	6	5	7	L1MdF_II_5end_ORF1only	L1	LINE
L1MdF_II:L1:LINE	2949.74	0.323739	0.111712	2.89797	0.00375583	0.0194026	2818	3692	2707	2592	L1MdF_II	L1	LINE
L1MdF_III_5end_noORF1:L1:LINE	2897.76	0.00501744	0.281406	0.0178299	0.985775	0.99245	2216	3529	2855	3006	L1MdF_III_5end_noORF1	L1	LINE
L1MdF_III_5end_ORF1only:L1:LINE	1.24062	-0.110531	0.173199	-0.638174	0.523361	NA	0	1	2	2	L1MdF_III_5end_ORF1only	L1	LINE
L1MdF_III:L1:LINE	10147.1	0.201812	0.0947235	2.13054	0.0331271	0.115769	9548	11976	9748	9376	L1MdF_III	L1	LINE
L1MdF_IV_5end_noORF1:L1:LINE	985.224	0.409949	0.126261	3.24684	0.00116693	0.00710054	1003	1233	887	821	L1MdF_IV_5end_noORF1	L1	LINE
L1MdF_IV_5end_ORF1only:L1:LINE	444.344	0.0979462	0.150614	0.650311	0.515491	0.752715	439	473	458	412	L1MdF_IV_5end_ORF1only	L1	LINE
L1MdF_IV:L1:LINE	9869.84	0.393953	0.0910673	4.32595	1.51874e-05	0.000148314	10002	12243	8718	8541	L1MdF_IV	L1	LINE
L1MdF_V_5end_noORF1:L1:LINE	719.106	0.452542	0.151699	2.98315	0.00285297	0.0153008	697	959	605	615	L1MdF_V_5end_noORF1	L1	LINE
L1MdF_V_5end_ORF1only:L1:LINE	22.048	0.26092	0.353484	0.73814	0.46043	0.710779	20	31	15	22	L1MdF_V_5end_ORF1only	L1	LINE
L1MdF_V:L1:LINE	10253.5	0.177654	0.0870533	2.04074	0.0412763	0.13726	9818	11760	9943	9562	L1MdF_V	L1	LINE
L1MdFanc_I_5end_noORF1:L1:LINE	1002	0.4702	0.137151	3.42832	0.00060732	0.00403267	990	1327	851	840	L1MdFanc_I_5end_noORF1	L1	LINE
L1MdFanc_I_5end_ORF1only:L1:LINE	32.0445	0.469897	0.345769	1.35899	0.17415	0.392735	28	52	26	22	L1MdFanc_I_5end_ORF1only	L1	LINE
L1MdFanc_I:L1:LINE	8945.26	0.295299	0.0886906	3.32954	0.000869884	0.00548361	8870	10684	8343	7928	L1MdFanc_I	L1	LINE
L1MdFanc_II_5end_noORF1:L1:LINE	527.633	0.317951	0.16429	1.9353	0.0529529	0.165535	487	679	484	462	L1MdFanc_II_5end_noORF1	L1	LINE
L1MdFanc_II_5end_ORF1only:L1:LINE	8855.6	0.0984112	0.079545	1.23718	0.216022	0.451124	8516	9635	8693	8648	L1MdFanc_II_5end_ORF1only	L1	LINE
L1MdFanc_II:L1:LINE	6872.58	0.2686	0.0870089	3.08704	0.00202159	0.0113609	6832	8065	6441	6189	L1MdFanc_II	L1	LINE
L1MdGf_I_5end_noORF1:L1:LINE	2573.91	0.0174934	0.218458	0.0800766	0.936176	0.974812	2177	2953	2504	2677	L1MdGf_I_5end_noORF1	L1	LINE
L1MdGf_I_5end_ORF1only:L1:LINE	1.72092	-0.108051	0.201985	-0.534947	0.592687	NA	1	1	4	1	L1MdGf_I_5end_ORF1only	L1	LINE
L1MdGf_I:L1:LINE	11261.9	-0.0697481	0.0913607	-0.763436	0.445203	0.699064	9744	12012	12029	11387	L1MdGf_I	L1	LINE
L1MdGf_II_5end_noORF1:L1:LINE	905.745	0.124709	0.148516	0.839704	0.401074	0.660857	782	1092	835	917	L1MdGf_II_5end_noORF1	L1	LINE
L1MdGf_II_5end_ORF1only:L1:LINE	110.353	1.58139	0.27093	5.83689	5.31857e-09	9.2667e-08	140	206	46	47	L1MdGf_II_5end_ORF1only	L1	LINE
L1MdGf_II:L1:LINE	6828.81	0.067672	0.182078	0.371664	0.710143	0.878864	6053	7810	6866	6639	L1MdGf_II	L1	LINE
L1MdMus_I_5end_noORF1:L1:LINE	349.915	0.502438	0.17976	2.79505	0.00518923	0.025525	353	468	305	274	L1MdMus_I_5end_noORF1	L1	LINE
L1MdMus_I_5end_ORF1only:L1:LINE	0.736759	-0.0313527	0.129727	-0.241682	0.809026	NA	0	1	2	0	L1MdMus_I_5end_ORF1only	L1	LINE
L1MdMus_I:L1:LINE	6953.61	0.0783573	0.0743095	1.05447	0.291667	0.546766	6801	7357	7034	6689	L1MdMus_I	L1	LINE
L1MdMus_II_5end_noORF1:L1:LINE	1610.2	-0.00642503	0.0960275	-0.0669083	0.946655	0.980093	1547	1637	1683	1592	L1MdMus_II_5end_noORF1	L1	LINE
L1MdMus_II_5end_ORF1only:L1:LINE	25.3598	-0.863526	0.354061	-2.43892	0.0147312	0.0609909	4	19	35	44	L1MdMus_II_5end_ORF1only	L1	LINE
L1MdMus_II:L1:LINE	4322.34	0.340383	0.0938508	3.62685	0.0002869	0.0020831	4356	5229	3997	3727	L1MdMus_II	L1	LINE
L1MdN_I_5end_noORF1:L1:LINE	661.675	0.263512	0.130019	2.02672	0.0426916	0.140833	698	737	598	617	L1MdN_I_5end_noORF1	L1	LINE
L1MdN_I_5end_ORF1only:L1:LINE	5.00096	0.0703752	0.293287	0.239954	0.810366	NA	5	6	4	5	L1MdN_I_5end_ORF1only	L1	LINE
L1MdN_I:L1:LINE	3751.18	-0.0870021	0.0824031	-1.05581	0.291055	0.546065	3442	3764	3959	3883	L1MdN_I	L1	LINE
L1MdTf_I_5end_noORF1:L1:LINE	10682	-0.0952294	0.186228	-0.511359	0.6091	0.819168	8896	11501	11149	11285	L1MdTf_I_5end_noORF1	L1	LINE
L1MdTf_I_5end_ORF1only:L1:LINE	3243.78	-0.0864414	0.0799584	-1.08108	0.279661	0.533258	3050	3184	3451	3330	L1MdTf_I_5end_ORF1only	L1	LINE
L1MdTf_I:L1:LINE	35582.5	-0.244686	0.0852461	-2.87035	0.00410016	0.0209096	29168	35258	39820	38569	L1MdTf_I	L1	LINE
L1MdTf_II_5end_noORF1:L1:LINE	21206.5	-0.116777	0.0948349	-1.23137	0.218185	0.453968	17764	22500	22308	22470	L1MdTf_II_5end_noORF1	L1	LINE
L1MdTf_II:L1:LINE	39575.8	-0.221568	0.0887163	-2.49748	0.0125078	0.0532251	32341	39934	43947	42598	L1MdTf_II	L1	LINE
L1MdTf_III_5end_noORF1:L1:LINE	8560.09	-0.0434352	0.205606	-0.211254	0.832689	0.935599	7142	9524	8660	8982	L1MdTf_III_5end_noORF1	L1	LINE
L1MdTf_III_5end_ORF1only:L1:LINE	14.2242	0.118137	0.345986	0.34145	0.732765	0.89063	7	24	17	9	L1MdTf_III_5end_ORF1only	L1	LINE
L1MdTf_III:L1:LINE	22309.4	-0.0977728	0.0953699	-1.0252	0.305271	0.562121	18729	23923	23742	23080	L1MdTf_III	L1	LINE
L1MdV_I_5end_noORF1:L1:LINE	822.87	-0.438603	0.136397	-3.21564	0.00130156	0.00781844	601	773	978	953	L1MdV_I_5end_noORF1	L1	LINE
L1MdV_I:L1:LINE	10042.7	0.0447782	0.0738256	0.606539	0.544157	0.773187	9637	10575	10159	9895	L1MdV_I	L1	LINE
L1MdV_II_5end_noORF1:L1:LINE	426.102	0.300527	0.172674	1.74043	0.0817831	0.228518	394	543	399	370	L1MdV_II_5end_noORF1	L1	LINE
L1MdV_II_5end_ORF1only:L1:LINE	159.737	-0.102042	0.220784	-0.46218	0.643952	0.841074	146	158	173	164	L1MdV_II_5end_ORF1only	L1	LINE
L1MdV_II:L1:LINE	3596.5	0.193608	0.0993139	1.94945	0.0512416	0.161509	3414	4196	3436	3361	L1MdV_II	L1	LINE
L1MdV_III_5end_noORF1:L1:LINE	2537.45	0.116224	0.0975245	1.19175	0.233361	0.47454	2418	2815	2444	2490	L1MdV_III_5end_noORF1	L1	LINE
L1MdV_III_5end_ORF1only:L1:LINE	35.267	0.329937	0.337778	0.976786	0.328675	0.587275	36	46	28	31	L1MdV_III_5end_ORF1only	L1	LINE
L1MdV_III:L1:LINE	3257.74	0.298253	0.104175	2.86301	0.0041964	0.0213162	3171	3960	2926	2984	L1MdV_III	L1	LINE
L1ME1:L1:LINE	1870.46	0.0891756	0.0961205	0.927747	0.353539	0.613806	1822	2001	1835	1839	L1ME1	L1	LINE
L1ME2:L1:LINE	827.228	-0.00360444	0.121712	-0.0296144	0.976375	0.988477	777	860	843	837	L1ME2	L1	LINE
L1ME2z:L1:LINE	527.713	0.112054	0.142197	0.788017	0.430687	0.687289	516	572	516	511	L1ME2z	L1	LINE
L1ME3:L1:LINE	361.562	0.445306	0.168059	2.6497	0.00805634	0.0367903	389	444	334	281	L1ME3	L1	LINE
L1ME3A:L1:LINE	564.422	0.00180249	0.140187	0.0128577	0.989741	0.99477	525	594	573	571	L1ME3A	L1	LINE
L1ME3B:L1:LINE	120.891	0.0037352	0.243055	0.0153677	0.987739	0.993653	119	121	127	118	L1ME3B	L1	LINE
L1ME3C:L1:LINE	42.1015	-0.203828	0.326804	-0.623702	0.532823	0.765665	40	35	45	49	L1ME3C	L1	LINE
L1ME3Cz:L1:LINE	538.602	-0.052827	0.139894	-0.377622	0.705711	0.877004	502	545	577	537	L1ME3Cz	L1	LINE
L1ME3D:L1:LINE	46.328	-0.152055	0.320809	-0.473973	0.635519	0.836563	39	46	53	48	L1ME3D	L1	LINE
L1ME3E:L1:LINE	70.0168	0.245439	0.293214	0.837064	0.402557	0.662336	82	72	74	53	L1ME3E	L1	LINE
L1ME3F:L1:LINE	224.871	0.0559431	0.198004	0.282536	0.777533	0.911641	211	244	239	208	L1ME3F	L1	LINE
L1ME3G:L1:LINE	403.742	0.00150627	0.170734	0.0088223	0.992961	0.996046	360	440	375	442	L1ME3G	L1	LINE
L1ME4a:L1:LINE	194.812	0.230998	0.209594	1.10212	0.27041	0.522317	192	228	176	184	L1ME4a	L1	LINE
L1ME4b:L1:LINE	625.979	0.0472528	0.13025	0.362786	0.716765	0.882251	637	625	622	626	L1ME4b	L1	LINE
L1ME4c:L1:LINE	242.172	0.161212	0.190464	0.846416	0.397321	0.657081	243	266	246	216	L1ME4c	L1	LINE
L1ME5:L1:LINE	20.8021	0.284759	0.35393	0.804563	0.421072	0.679175	23	26	12	22	L1ME5	L1	LINE
L1MEa_5end_noORF1:L1:LINE	13.7458	0.034574	0.350277	0.0987047	0.921373	0.96813	14	14	11	16	L1MEa_5end_noORF1	L1	LINE
L1MEa_5end_ORF1only:L1:LINE	3.49681	0.135897	0.259091	0.524514	0.599921	NA	7	2	2	3	L1MEa_5end_ORF1only	L1	LINE
L1MEb_5end_noORF1:L1:LINE	67.4476	0.0859589	0.29712	0.289307	0.772347	0.909332	75	64	78	54	L1MEb_5end_noORF1	L1	LINE
L1MEb_5end_ORF1only:L1:LINE	0	NA	NA	NA	NA	NA	0	0	0	0	L1MEb_5end_ORF1only	L1	LINE
L1MEc_5end_noORF1:L1:LINE	559.069	0.163514	0.14662	1.11522	0.264756	0.514668	536	637	517	549	L1MEc_5end_noORF1	L1	LINE
L1MEc_5end_ORF1only:L1:LINE	84.2429	0.169799	0.280369	0.605628	0.544762	0.773649	82	97	69	89	L1MEc_5end_ORF1only	L1	LINE
L1MEd_5end_noORF1:L1:LINE	45.3235	-0.0408049	0.323371	-0.126186	0.899585	0.962538	40	48	53	41	L1MEd_5end_noORF1	L1	LINE
L1MEd_5end_ORF1only:L1:LINE	73.9572	0.0829581	0.28804	0.288009	0.77334	0.909832	77	75	84	61	L1MEd_5end_ORF1only	L1	LINE
L1MEf_5end_noORF1:L1:LINE	107.397	0.32598	0.253966	1.28356	0.199297	0.428229	116	125	95	94	L1MEf_5end_noORF1	L1	LINE
L1MEf_5end_ORF1only:L1:LINE	335.46	0.0814607	0.167797	0.485471	0.627342	0.830774	340	345	357	304	L1MEf_5end_ORF1only	L1	LINE
L1MEg_5end_noORF1:L1:LINE	138.708	0.203723	0.239947	0.849034	0.395862	0.655677	135	162	117	141	L1MEg_5end_noORF1	L1	LINE
L1MEg_5end_ORF1only:L1:LINE	155.634	-0.00262825	0.225133	-0.0116742	0.990686	0.994971	142	166	159	157	L1MEg_5end_ORF1only	L1	LINE
L1MEg1:L1:LINE	11.2414	0.134995	0.342908	0.393679	0.693818	0.870953	9	16	11	9	L1MEg1	L1	LINE
L1MEg2:L1:LINE	66.6541	-0.149659	0.300207	-0.498518	0.618119	0.825769	52	71	64	80	L1MEg2	L1	LINE
L1MEh_5end_noORF1:L1:LINE	12.1782	-0.272908	0.34209	-0.797766	0.425007	0.682631	4	14	18	13	L1MEh_5end_noORF1	L1	LINE
L1MEh_5end_ORF1only:L1:LINE	20.1294	-0.247866	0.353903	-0.700378	0.483691	0.729339	25	8	23	25	L1MEh_5end_ORF1only	L1	LINE
L1MEi_5end_noORF1:L1:LINE	38.2305	-0.460346	0.334262	-1.3772	0.16845	0.383819	34	24	52	44	L1MEi_5end_noORF1	L1	LINE
L1MEi_5end_ORF1only:L1:LINE	86.3622	0.135523	0.272438	0.497447	0.618874	0.826338	92	89	79	86	L1MEi_5end_ORF1only	L1	LINE
L1MEj_5end_noORF1:L1:LINE	10.2181	-0.0145219	0.339695	-0.0427498	0.965901	0.986682	12	8	10	11	L1MEj_5end_noORF1	L1	LINE
L1MEj_5end_ORF1only:L1:LINE	45.6954	0.303838	0.324464	0.93643	0.349052	0.609189	44	60	44	35	L1MEj_5end_ORF1only	L1	LINE
L1P5:L1:LINE	75.8219	0.363309	0.289572	1.25464	0.209609	0.443016	83	91	54	75	L1P5	L1	LINE
L1PB4:L1:LINE	87.092	0.143102	0.279748	0.511538	0.608975	0.819168	75	108	89	77	L1PB4	L1	LINE
L1VL1_5end_noORF1:L1:LINE	1114	0.0152601	0.114138	0.133699	0.893641	0.959432	1035	1184	1123	1124	L1VL1_5end_noORF1	L1	LINE
L1VL1_5end_ORF1only:L1:LINE	605.754	-0.584845	0.135625	-4.31221	1.61632e-05	0.000157323	509	443	772	713	L1VL1_5end_ORF1only	L1	LINE
Lx:L1:LINE	6313.83	0.216871	0.0888149	2.44183	0.0146131	0.0605869	6147	7313	6058	5777	Lx	L1	LINE
Lx10:L1:LINE	2110.37	0.185012	0.0970694	1.90598	0.0566533	0.174157	2079	2375	2033	1969	Lx10	L1	LINE
Lx2:L1:LINE	5047.47	0.396019	0.0922633	4.29227	1.76856e-05	0.000170774	5172	6213	4495	4325	Lx2	L1	LINE
Lx2A:L1:LINE	379.765	0.75888	0.174168	4.35717	1.31754e-05	0.000129955	417	541	276	283	Lx2A	L1	LINE
Lx2A1:L1:LINE	604.039	0.553369	0.142068	3.8951	9.81572e-05	0.000806169	655	778	517	467	Lx2A1	L1	LINE
Lx2B:L1:LINE	1514.79	0.385153	0.113785	3.38491	0.000712013	0.00462093	1532	1877	1339	1315	Lx2B	L1	LINE
Lx2B2:L1:LINE	5086.05	0.318104	0.0868768	3.66155	0.000250693	0.00184288	5184	6015	4653	4515	Lx2B2	L1	LINE
Lx3_Mus:L1:LINE	4137.28	0.700579	0.10224	6.85228	7.26841e-12	1.80957e-10	4511	5674	3178	3173	Lx3_Mus	L1	LINE
LX3:L1:LINE	4.50022	-0.0592009	0.281697	-0.210158	0.833544	NA	5	3	3	7	LX3	L1	LINE
Lx3A:L1:LINE	2422.89	0.529413	0.109523	4.83379	1.33958e-06	1.5854e-05	2512	3178	2016	1985	Lx3A	L1	LINE
Lx3B:L1:LINE	1960.9	0.440829	0.0996961	4.42172	9.79176e-06	9.87009e-05	2094	2392	1761	1604	Lx3B	L1	LINE
Lx3C:L1:LINE	2360.34	0.730697	0.114016	6.40873	1.46734e-10	3.18164e-09	2554	3309	1860	1712	Lx3C	L1	LINE
Lx4A:L1:LINE	3256.49	0.380134	0.106505	3.56915	0.000358138	0.00253357	3212	4101	2905	2816	Lx4A	L1	LINE
Lx4B:L1:LINE	1505.05	0.442083	0.126581	3.49249	0.000478536	0.0032646	1474	1974	1318	1256	Lx4B	L1	LINE
Lx5:L1:LINE	5272.21	0.341728	0.0910731	3.75224	0.000175259	0.0013468	5328	6367	4782	4632	Lx5	L1	LINE
Lx5b:L1:LINE	2538.73	0.463389	0.101394	4.57017	4.87333e-06	5.21505e-05	2650	3196	2187	2126	Lx5b	L1	LINE
Lx5c:L1:LINE	6465.14	0.0942609	0.0853447	1.10447	0.269388	0.520831	6117	7115	6399	6281	Lx5c	L1	LINE
Lx6:L1:LINE	5113.6	0.2067	0.0913462	2.26282	0.0236469	0.0887468	4958	5908	5010	4615	Lx6	L1	LINE
Lx7:L1:LINE	12003.1	0.284992	0.0827185	3.44533	0.00057036	0.00380559	12046	14105	11249	10677	Lx7	L1	LINE
Lx8:L1:LINE	13593.8	0.33212	0.0828578	4.00831	6.1155e-05	0.000525887	13816	16241	12435	11942	Lx8	L1	LINE
Lx8b:L1:LINE	6705.74	0.153818	0.0856961	1.79492	0.0726658	0.209511	6455	7547	6532	6337	Lx8b	L1	LINE
Lx9:L1:LINE	14811.2	0.231195	0.0755977	3.05823	0.00222648	0.0123412	14925	16794	14054	13566	Lx9	L1	LINE
MusHAL1_5end_noORF1:L1:LINE	73.9128	0.482406	0.285961	1.68696	0.0916101	0.24905	93	84	64	55	MusHAL1_5end_noORF1	L1	LINE
MusHAL1_5end_ORF1only:L1:LINE	0	NA	NA	NA	NA	NA	0	0	0	0	MusHAL1_5end_ORF1only	L1	LINE
MusHAL1:L1:LINE	473.84	0.29378	0.15073	1.94905	0.05129	0.161637	492	547	464	396	MusHAL1	L1	LINE
X9_LINE:L1:LINE	4.72647	-0.18298	0.269704	-0.678448	0.497488	NA	0	6	7	6	X9_LINE	L1	LINE
UCON29:Kolobok:DNA	26.751	0.0959335	0.348958	0.274915	0.783382	0.914204	27	29	21	30	UCON29	Kolobok	DNA
X12_LINE:Jockey:LINE	0.249966	0.029054	0.0983792	0.295327	0.767744	NA	1	0	0	0	X12_LINE	Jockey	LINE
ID:ID:SINE	2699.91	0.00521554	0.083105	0.0627584	0.949959	0.981645	2625	2736	2787	2681	ID	ID	SINE
ID2:ID:SINE	1246.11	0.0606458	0.102727	0.59036	0.554949	0.781003	1251	1272	1235	1238	ID2	ID	SINE
ID4_:ID:SINE	8096.07	0.0430623	0.0680034	0.633238	0.526578	0.76018	8041	8248	8214	7964	ID4_	ID	SINE
ID4:ID:SINE	7574.57	-0.0142971	0.0681362	-0.209831	0.833799	0.935851	7396	7543	7931	7517	ID4	ID	SINE
Helitron2Na_Mam:Helitron?:RC?	31.1686	-0.282738	0.34392	-0.822104	0.411018	0.670398	22	30	33	40	Helitron2Na_Mam	Helitron?	RC?
Helitron1Na_Mam:Helitron:RC	0.508981	0.0617488	0.102118	0.604678	0.545393	NA	0	2	0	0	Helitron1Na_Mam	Helitron	RC
Helitron1Nb_Mam:Helitron:RC	11.432	0.109694	0.342388	0.32038	0.74868	0.897947	13	12	15	6	Helitron1Nb_Mam	Helitron	RC
Helitron3Na_Mam:Helitron:RC	71.7166	0.222852	0.294839	0.755844	0.449742	0.702545	63	93	65	66	Helitron3Na_Mam	Helitron	RC
Eutr15:hAT-Tip100?:DNA	6.25847	0.406422	0.307835	1.32026	0.186748	NA	10	9	4	2	Eutr15	hAT-Tip100?	DNA
Eutr16:hAT-Tip100?:DNA?	13.2064	-0.0551513	0.349728	-0.157698	0.874695	0.952721	13	12	14	14	Eutr16	hAT-Tip100?	DNA?
hAT-N1_Mam:hAT-Tip100?:DNA	73.9435	-0.198489	0.288377	-0.688298	0.491265	0.7354	77	57	81	82	hAT-N1_Mam	hAT-Tip100?	DNA
MamRep1879:hAT-Tip100?:DNA	29.1581	0.0978627	0.346539	0.282401	0.777636	0.911641	26	35	33	23	MamRep1879	hAT-Tip100?	DNA
UCON23:hAT-Tip100?:DNA	4.45469	-0.18264	0.280877	-0.650248	0.515532	NA	2	4	8	4	UCON23	hAT-Tip100?	DNA
Arthur1:hAT-Tip100:DNA	54.115	0.0749753	0.309075	0.242579	0.808331	0.925553	54	57	55	51	Arthur1	hAT-Tip100	DNA
Arthur1A:hAT-Tip100:DNA	14.0507	0.0522726	0.347626	0.15037	0.880472	0.954451	10	19	8	19	Arthur1A	hAT-Tip100	DNA
Arthur1B:hAT-Tip100:DNA	62.5943	0.0696778	0.297879	0.233913	0.815052	0.927809	66	62	62	61	Arthur1B	hAT-Tip100	DNA
Arthur1C:hAT-Tip100:DNA	11.2411	-0.111005	0.34276	-0.323856	0.746047	0.896819	11	9	9	16	Arthur1C	hAT-Tip100	DNA
Arthur2:hAT-Tip100:DNA	101.394	-0.287096	0.262525	-1.0936	0.274132	0.526897	78	99	115	115	Arthur2	hAT-Tip100	DNA
EuthAT-N1:hAT-Tip100:DNA	7.21355	-0.24618	0.317153	-0.776217	0.437621	0.692472	7	3	8	11	EuthAT-N1	hAT-Tip100	DNA
EuthAT-N1a:hAT-Tip100:DNA	6.01496	-0.0530395	0.302015	-0.175619	0.860594	NA	6	5	3	10	EuthAT-N1a	hAT-Tip100	DNA
FordPrefect_a:hAT-Tip100:DNA	3.21975	-0.241162	0.25479	-0.946514	0.343886	NA	2	1	5	5	FordPrefect_a	hAT-Tip100	DNA
FordPrefect:hAT-Tip100:DNA	126.89	0.204466	0.251639	0.812537	0.416484	0.674838	111	161	119	117	FordPrefect	hAT-Tip100	DNA
hAT-4b_Ther:hAT-Tip100:DNA	9.31667	0.773622	0.33068	2.33949	0.0193101	0.0754353	12	20	3	2	hAT-4b_Ther	hAT-Tip100	DNA
hAT-N1a_Mam:hAT-Tip100:DNA	24.6315	-0.0284585	0.350712	-0.081145	0.935327	0.974395	24	24	30	21	hAT-N1a_Mam	hAT-Tip100	DNA
MamRep4096:hAT-Tip100:DNA	15.6931	0.0372933	0.353102	0.105616	0.915887	0.966892	17	15	17	14	MamRep4096	hAT-Tip100	DNA
MamRep488:hAT-Tip100:DNA	0.997521	0.00191198	0.165223	0.0115721	0.990767	NA	1	1	1	1	MamRep488	hAT-Tip100	DNA
MamTip1:hAT-Tip100:DNA	88.2543	0.0815774	0.269754	0.302414	0.762336	0.904612	93	88	90	83	MamTip1	hAT-Tip100	DNA
MamTip1b:hAT-Tip100:DNA	0.241134	-0.0277453	0.0983792	-0.282024	0.777925	NA	0	0	1	0	MamTip1b	hAT-Tip100	DNA
MamTip2:hAT-Tip100:DNA	7.49125	-0.097303	0.317518	-0.306449	0.759263	0.903351	3	10	8	9	MamTip2	hAT-Tip100	DNA
MamTip2b:hAT-Tip100:DNA	6.77728	0.149686	0.312113	0.479589	0.63152	0.833457	5	11	4	7	MamTip2b	hAT-Tip100	DNA
MamTip3:hAT-Tip100:DNA	15.2491	-0.0512949	0.352097	-0.145684	0.884171	0.95557	14	15	12	20	MamTip3	hAT-Tip100	DNA
MamTip3B:hAT-Tip100:DNA	13.4524	0.0595408	0.349985	0.170124	0.864913	0.948941	16	12	14	12	MamTip3B	hAT-Tip100	DNA
MARE4:hAT-Tip100:DNA	6.78474	0.396542	0.313849	1.26348	0.206417	0.438591	8	12	3	4	MARE4	hAT-Tip100	DNA
MER115:hAT-Tip100:DNA	81.9481	0.23394	0.284065	0.823543	0.410199	0.669644	100	79	64	85	MER115	hAT-Tip100	DNA
MER45A:hAT-Tip100:DNA	79.2604	0.10179	0.279747	0.363863	0.71596	0.881785	81	83	84	70	MER45A	hAT-Tip100	DNA
MER45B:hAT-Tip100:DNA	86.2293	-0.423474	0.279363	-1.51585	0.129556	0.319906	60	80	95	111	MER45B	hAT-Tip100	DNA
MER45C:hAT-Tip100:DNA	17.4924	0.217697	0.353884	0.615165	0.538445	0.769442	16	24	16	14	MER45C	hAT-Tip100	DNA
MER45R:hAT-Tip100:DNA	19.0737	0.691758	0.354069	1.95374	0.0507321	0.160393	21	34	11	10	MER45R	hAT-Tip100	DNA
MER91A:hAT-Tip100:DNA	10.9895	0.160415	0.341745	0.469401	0.638783	0.838776	9	16	11	8	MER91A	hAT-Tip100	DNA
MER91B:hAT-Tip100:DNA	41.3669	0.0220098	0.328406	0.0670202	0.946566	0.980093	47	36	42	41	MER91B	hAT-Tip100	DNA
MER91C:hAT-Tip100:DNA	12.762	0.517688	0.34782	1.48838	0.136651	0.332012	18	18	9	6	MER91C	hAT-Tip100	DNA
MER96:hAT-Tip100:DNA	14.2357	0.126049	0.35139	0.358715	0.719809	0.883786	14	17	13	13	MER96	hAT-Tip100	DNA
MER96B:hAT-Tip100:DNA	88.9756	0.331932	0.272618	1.21757	0.223388	0.461239	104	97	70	85	MER96B	hAT-Tip100	DNA
MER97a:hAT-Tip100:DNA	2.26349	0.254688	0.218545	1.16538	0.243864	NA	3	5	1	0	MER97a	hAT-Tip100	DNA
MER97b:hAT-Tip100:DNA	17.4936	0.136565	0.353978	0.385801	0.699644	0.873878	17	21	15	17	MER97b	hAT-Tip100	DNA
MER97c:hAT-Tip100:DNA	17.9419	0.0578749	0.353429	0.163753	0.869926	0.950817	12	25	22	13	MER97c	hAT-Tip100	DNA
MER97d:hAT-Tip100:DNA	0.504457	0.0722901	0.110413	0.654726	0.512644	NA	1	1	0	0	MER97d	hAT-Tip100	DNA
ORSL-2a:hAT-Tip100:DNA	23.7116	0.139447	0.351357	0.396881	0.691455	0.869619	23	28	23	21	ORSL-2a	hAT-Tip100	DNA
ORSL-2b:hAT-Tip100:DNA	28.9663	0.326836	0.345949	0.944754	0.344785	0.604807	31	37	27	21	ORSL-2b	hAT-Tip100	DNA
ORSL:hAT-Tip100:DNA	39.9398	0.146365	0.329964	0.443577	0.657348	0.849443	39	46	38	37	ORSL	hAT-Tip100	DNA
Zaphod:hAT-Tip100:DNA	54.3642	-0.0331519	0.310475	-0.106778	0.914965	0.96668	47	59	57	55	Zaphod	hAT-Tip100	DNA
Zaphod2:hAT-Tip100:DNA	14.9476	0.057805	0.346816	0.166674	0.867627	0.949797	7	24	20	9	Zaphod2	hAT-Tip100	DNA
Zaphod3:hAT-Tip100:DNA	54.3358	0.197377	0.314558	0.627475	0.530348	0.763701	72	46	52	48	Zaphod3	hAT-Tip100	DNA
Zaphod4a:hAT-Tip100:DNA	15.289	0.381738	0.352286	1.0836	0.278541	0.531809	18	21	9	13	Zaphod4a	hAT-Tip100	DNA
Zaphod5a:hAT-Tip100:DNA	8.95747	-0.149102	0.333534	-0.447037	0.654848	0.847914	7	8	11	10	Zaphod5a	hAT-Tip100	DNA
Zaphod5b:hAT-Tip100:DNA	0.495625	0.00119529	0.109619	0.0109041	0.9913	NA	0	1	1	0	Zaphod5b	hAT-Tip100	DNA
hAT-5_Mam:hAT-Tag1:DNA	91.7138	-0.0117523	0.267018	-0.0440133	0.964894	0.986516	96	85	95	92	hAT-5_Mam	hAT-Tag1	DNA
Chap1_Mam:hAT-Charlie:DNA	9.40304	-0.235077	0.331543	-0.709038	0.478301	0.725527	5	9	17	7	Chap1_Mam	hAT-Charlie	DNA
Chap1a_Mam:hAT-Charlie:DNA	72.943	-0.0407972	0.288709	-0.141309	0.887626	0.956603	68	74	86	65	Chap1a_Mam	hAT-Charlie	DNA
Charlie1:hAT-Charlie:DNA	44.0445	-0.330095	0.325763	-1.0133	0.310918	0.568015	31	42	55	49	Charlie1	hAT-Charlie	DNA
Charlie10:hAT-Charlie:DNA	67.7701	0.107556	0.295912	0.363474	0.716251	0.881933	82	59	69	62	Charlie10	hAT-Charlie	DNA
Charlie10a:hAT-Charlie:DNA	43.4365	0.232345	0.327561	0.709319	0.478127	0.725405	40	56	43	35	Charlie10a	hAT-Charlie	DNA
Charlie10b:hAT-Charlie:DNA	5.50227	-0.0552393	0.29907	-0.184704	0.853462	NA	5	5	4	8	Charlie10b	hAT-Charlie	DNA
Charlie11:hAT-Charlie:DNA	12.0055	0.295304	0.344112	0.858164	0.390802	0.651415	10	20	11	7	Charlie11	hAT-Charlie	DNA
Charlie12_Rodent:hAT-Charlie:DNA	516.375	0.0271018	0.140603	0.192755	0.847151	0.940955	535	499	542	496	Charlie12_Rodent	hAT-Charlie	DNA
Charlie12:hAT-Charlie:DNA	67.2022	0.596813	0.295834	2.0174	0.0436542	0.1433	82	86	58	43	Charlie12	hAT-Charlie	DNA
Charlie13a:hAT-Charlie:DNA	33.9102	-0.116337	0.338587	-0.343596	0.73115	0.889677	30	33	35	38	Charlie13a	hAT-Charlie	DNA
Charlie13b:hAT-Charlie:DNA	21.9714	0.0515833	0.352837	0.146196	0.883767	0.955434	24	21	19	24	Charlie13b	hAT-Charlie	DNA
Charlie14a:hAT-Charlie:DNA	19.7001	0.302115	0.353986	0.853464	0.393402	0.653546	26	21	19	13	Charlie14a	hAT-Charlie	DNA
Charlie15a:hAT-Charlie:DNA	62.3361	0.0792823	0.29812	0.265941	0.790285	0.916668	65	63	63	59	Charlie15a	hAT-Charlie	DNA
Charlie15b:hAT-Charlie:DNA	60.4386	0.0417376	0.303597	0.137477	0.890654	0.958135	57	65	54	66	Charlie15b	hAT-Charlie	DNA
Charlie16:hAT-Charlie:DNA	21.0065	0.237245	0.353449	0.671229	0.502075	0.743871	21	27	17	19	Charlie16	hAT-Charlie	DNA
Charlie16a:hAT-Charlie:DNA	41.0945	-0.13373	0.327594	-0.408219	0.683113	0.864994	38	38	46	43	Charlie16a	hAT-Charlie	DNA
Charlie17:hAT-Charlie:DNA	25.6887	0.260678	0.35026	0.744242	0.45673	0.707433	36	23	23	21	Charlie17	hAT-Charlie	DNA
Charlie17a:hAT-Charlie:DNA	12.4459	-0.168342	0.346276	-0.486151	0.62686	0.830508	7	14	16	13	Charlie17a	hAT-Charlie	DNA
Charlie17b:hAT-Charlie:DNA	37.2634	0.551943	0.33832	1.63142	0.102801	0.270574	38	57	32	22	Charlie17b	hAT-Charlie	DNA
Charlie18a:hAT-Charlie:DNA	38.167	-0.014933	0.333087	-0.044832	0.964241	0.986369	33	42	39	39	Charlie18a	hAT-Charlie	DNA
Charlie19a:hAT-Charlie:DNA	62.8413	-0.186095	0.300082	-0.620148	0.535161	0.767476	52	62	65	73	Charlie19a	hAT-Charlie	DNA
Charlie1a:hAT-Charlie:DNA	2984.11	-0.0191117	0.0811049	-0.235642	0.81371	0.927573	2886	2989	3148	2949	Charlie1a	hAT-Charlie	DNA
Charlie1b:hAT-Charlie:DNA	514.916	0.0103675	0.150235	0.0690087	0.944983	0.979785	470	554	562	480	Charlie1b	hAT-Charlie	DNA
Charlie20a:hAT-Charlie:DNA	46.8093	-0.0400614	0.320073	-0.125163	0.900394	0.962881	45	46	54	43	Charlie20a	hAT-Charlie	DNA
Charlie21a:hAT-Charlie:DNA	29.9601	0.348825	0.345616	1.00928	0.312839	0.569911	31	40	29	20	Charlie21a	hAT-Charlie	DNA
Charlie22a:hAT-Charlie:DNA	45.727	0.144819	0.322697	0.448778	0.653592	0.846972	45	52	39	47	Charlie22a	hAT-Charlie	DNA
Charlie23a:hAT-Charlie:DNA	17.4193	-0.2268	0.353997	-0.640683	0.521729	0.757252	14	15	21	20	Charlie23a	hAT-Charlie	DNA
Charlie24:hAT-Charlie:DNA	131.257	0.38727	0.240472	1.61046	0.107298	0.279659	144	156	104	121	Charlie24	hAT-Charlie	DNA
Charlie25:hAT-Charlie:DNA	53.7987	0.186569	0.319652	0.583661	0.559448	0.784405	44	72	43	56	Charlie25	hAT-Charlie	DNA
Charlie26a:hAT-Charlie:DNA	32.9636	0.133264	0.34078	0.391054	0.695757	0.872054	30	40	31	31	Charlie26a	hAT-Charlie	DNA
Charlie29a:hAT-Charlie:DNA	6.70853	-0.077075	0.315108	-0.244599	0.806767	0.925117	6	6	9	6	Charlie29a	hAT-Charlie	DNA
Charlie29b:hAT-Charlie:DNA	43.1692	0.105693	0.325819	0.324391	0.745642	0.896578	40	50	43	40	Charlie29b	hAT-Charlie	DNA
Charlie2a:hAT-Charlie:DNA	51.7327	-0.342117	0.31414	-1.08906	0.276128	0.528931	39	47	66	56	Charlie2a	hAT-Charlie	DNA
Charlie2b:hAT-Charlie:DNA	207.769	-0.0665144	0.206991	-0.32134	0.747953	0.89755	178	223	214	218	Charlie2b	hAT-Charlie	DNA
Charlie30a:hAT-Charlie:DNA	22.7402	0.350972	0.352907	0.994517	0.319971	0.577602	22	33	21	15	Charlie30a	hAT-Charlie	DNA
Charlie30b:hAT-Charlie:DNA	41.2011	0.13108	0.33081	0.396239	0.691929	0.869974	35	52	40	38	Charlie30b	hAT-Charlie	DNA
Charlie31a:hAT-Charlie:DNA	4.00852	-0.187297	0.267529	-0.700101	0.483864	NA	3	2	2	9	Charlie31a	hAT-Charlie	DNA
Charlie32a:hAT-Charlie:DNA	13.6823	-0.0968948	0.350458	-0.276481	0.782179	0.913574	12	13	17	13	Charlie32a	hAT-Charlie	DNA
Charlie4a:hAT-Charlie:DNA	329.064	-0.151727	0.166409	-0.911768	0.361891	0.622214	313	303	361	344	Charlie4a	hAT-Charlie	DNA
Charlie4z:hAT-Charlie:DNA	96.0821	-0.030268	0.265646	-0.113941	0.909284	0.966591	93	95	90	107	Charlie4z	hAT-Charlie	DNA
Charlie5:hAT-Charlie:DNA	247.77	-0.0164192	0.187589	-0.0875276	0.930252	0.971616	234	254	263	243	Charlie5	hAT-Charlie	DNA
Charlie6:hAT-Charlie:DNA	0.504457	0.0722901	0.110413	0.654726	0.512644	NA	1	1	0	0	Charlie6	hAT-Charlie	DNA
Charlie7a:hAT-Charlie:DNA	6.71933	-0.0784705	0.315748	-0.248522	0.80373	0.92379	6	6	8	7	Charlie7a	hAT-Charlie	DNA
Charlie8:hAT-Charlie:DNA	114.457	0.110204	0.247761	0.444797	0.656467	0.848858	118	119	116	106	Charlie8	hAT-Charlie	DNA
Charlie9:hAT-Charlie:DNA	149.485	0.291511	0.226141	1.28907	0.197375	0.425457	162	168	142	127	Charlie9	hAT-Charlie	DNA
Cheshire:hAT-Charlie:DNA	526.657	-0.164817	0.138499	-1.19002	0.23404	0.475302	493	489	575	557	Cheshire	hAT-Charlie	DNA
hAT-16_Crp:hAT-Charlie:DNA	0.986725	0.00294295	0.155614	0.0189118	0.984911	NA	1	1	2	0	hAT-16_Crp	hAT-Charlie	DNA
MER102a:hAT-Charlie:DNA	99.7669	0.00321967	0.259771	0.0123943	0.990111	0.994817	98	100	99	103	MER102a	hAT-Charlie	DNA
MER102b:hAT-Charlie:DNA	169.822	0.497007	0.228128	2.17864	0.0293588	0.105388	169	232	139	139	MER102b	hAT-Charlie	DNA
MER102c:hAT-Charlie:DNA	58.0808	0.0928677	0.308205	0.301318	0.763172	0.905136	52	68	64	49	MER102c	hAT-Charlie	DNA
MER103C:hAT-Charlie:DNA	169.608	0.0223152	0.2162	0.103215	0.917792	0.967276	163	176	170	171	MER103C	hAT-Charlie	DNA
MER105:hAT-Charlie:DNA	142.455	0.0332485	0.230528	0.144228	0.885321	0.955886	139	147	139	146	MER105	hAT-Charlie	DNA
MER106A:hAT-Charlie:DNA	55.2746	-0.0912703	0.307962	-0.296369	0.766949	0.906649	56	49	62	55	MER106A	hAT-Charlie	DNA
MER106B:hAT-Charlie:DNA	16.4337	-0.319542	0.353405	-0.904181	0.365899	0.626062	14	11	18	23	MER106B	hAT-Charlie	DNA
MER112:hAT-Charlie:DNA	43.4961	-0.122804	0.32694	-0.375615	0.707203	0.877668	43	38	56	38	MER112	hAT-Charlie	DNA
MER113:hAT-Charlie:DNA	174.308	-0.410879	0.215377	-1.90772	0.0564271	0.173901	139	152	200	209	MER113	hAT-Charlie	DNA
MER113A:hAT-Charlie:DNA	50.2135	0.0550741	0.323264	0.170369	0.86472	0.948892	37	65	48	51	MER113A	hAT-Charlie	DNA
MER117:hAT-Charlie:DNA	132.785	-0.234824	0.250955	-0.935723	0.349416	0.609454	103	135	175	121	MER117	hAT-Charlie	DNA
MER119:hAT-Charlie:DNA	240.952	0.287028	0.201144	1.42698	0.153587	0.360732	228	301	230	206	MER119	hAT-Charlie	DNA
MER20:hAT-Charlie:DNA	2416.86	0.0466404	0.0838072	0.55652	0.577855	0.797223	2454	2416	2498	2327	MER20	hAT-Charlie	DNA
MER20B:hAT-Charlie:DNA	142.498	-0.0085265	0.247395	-0.0344651	0.972506	0.988085	110	171	146	144	MER20B	hAT-Charlie	DNA
MER3:hAT-Charlie:DNA	1289.05	0.0166979	0.110743	0.15078	0.880149	0.954451	1191	1378	1354	1247	MER3	hAT-Charlie	DNA
MER33:hAT-Charlie:DNA	1029.48	-0.0803622	0.117912	-0.681541	0.495529	0.738736	916	1065	1081	1067	MER33	hAT-Charlie	DNA
MER58A:hAT-Charlie:DNA	1422.61	-0.100115	0.0990457	-1.0108	0.312112	0.569368	1337	1383	1559	1431	MER58A	hAT-Charlie	DNA
MER58B:hAT-Charlie:DNA	1433.78	0.0512375	0.109035	0.46992	0.638412	0.838619	1334	1558	1429	1426	MER58B	hAT-Charlie	DNA
MER58C:hAT-Charlie:DNA	1002.92	0.354154	0.124186	2.85181	0.0043471	0.0219683	1242	999	946	834	MER58C	hAT-Charlie	DNA
MER58D:hAT-Charlie:DNA	168.771	-0.0946288	0.220473	-0.429209	0.667771	0.855639	145	177	181	174	MER58D	hAT-Charlie	DNA
MER5A:hAT-Charlie:DNA	1063.05	0.0797839	0.114508	0.696752	0.485958	0.7309	1015	1151	1054	1041	MER5A	hAT-Charlie	DNA
MER5A1:hAT-Charlie:DNA	792.513	-0.0458982	0.129544	-0.354306	0.723109	0.885419	705	839	823	811	MER5A1	hAT-Charlie	DNA
MER5B:hAT-Charlie:DNA	518.018	0.0252821	0.141068	0.17922	0.857765	0.946032	504	532	520	521	MER5B	hAT-Charlie	DNA
MER5C:hAT-Charlie:DNA	86.1998	0.0149749	0.27239	0.054976	0.956158	0.983721	87	85	94	80	MER5C	hAT-Charlie	DNA
MER5C1:hAT-Charlie:DNA	23.1282	0.0385457	0.35247	0.109359	0.912918	0.96668	24	23	29	17	MER5C1	hAT-Charlie	DNA
RCHARR1:hAT-Charlie:DNA	2820.04	-0.0578186	0.0829746	-0.696823	0.485914	0.7309	2689	2787	3048	2793	RCHARR1	hAT-Charlie	DNA
RMER30:hAT-Charlie:DNA	1107.11	0.0257947	0.109537	0.235487	0.813831	0.927573	1059	1155	1143	1083	RMER30	hAT-Charlie	DNA
UCON34:hAT-Charlie:DNA	33.7889	-0.136769	0.341118	-0.400942	0.688463	0.868681	30	32	46	28	UCON34	hAT-Charlie	DNA
UCON38:hAT-Charlie:DNA	33.4277	-0.131436	0.347417	-0.378324	0.70519	0.876778	17	44	38	35	UCON38	hAT-Charlie	DNA
UCON81:hAT-Charlie:DNA	8.21051	-0.0156637	0.328374	-0.0477009	0.961955	0.985559	8	8	10	7	UCON81	hAT-Charlie	DNA
URR1A:hAT-Charlie:DNA	14389.5	0.0318926	0.0680132	0.468918	0.639128	0.838909	13967	14868	14684	14185	URR1A	hAT-Charlie	DNA
URR1B:hAT-Charlie:DNA	13554.1	-0.0193053	0.0673685	-0.286563	0.774447	0.910305	12980	13701	14237	13455	URR1B	hAT-Charlie	DNA
BLACKJACK:hAT-Blackjack:DNA	109.779	-0.015437	0.257082	-0.0600469	0.952118	0.982644	94	122	111	113	BLACKJACK	hAT-Blackjack	DNA
MER63A:hAT-Blackjack:DNA	57.982	0.404335	0.305201	1.32482	0.185232	0.408475	63	73	49	47	MER63A	hAT-Blackjack	DNA
MER63B:hAT-Blackjack:DNA	136.576	-0.0262032	0.232806	-0.112554	0.910384	0.966591	138	130	143	137	MER63B	hAT-Blackjack	DNA
MER63C:hAT-Blackjack:DNA	82.3327	0.213023	0.275604	0.772932	0.439563	0.694205	90	88	79	73	MER63C	hAT-Blackjack	DNA
MER63D:hAT-Blackjack:DNA	282.872	0.640438	0.180695	3.54431	0.000393641	0.00274711	335	357	238	202	MER63D	hAT-Blackjack	DNA
MER81:hAT-Blackjack:DNA	75.3577	0.103556	0.284359	0.364175	0.715727	0.881709	72	84	74	72	MER81	hAT-Blackjack	DNA
MER94:hAT-Blackjack:DNA	91.5738	0.0454949	0.268047	0.169727	0.865225	0.948941	95	90	86	96	MER94	hAT-Blackjack	DNA
MER94B:hAT-Blackjack:DNA	15.353	-0.187083	0.351425	-0.532355	0.59448	0.809466	14	12	25	11	MER94B	hAT-Blackjack	DNA
EuthAT-2:hAT-Ac:DNA	25.9167	-0.373646	0.349894	-1.06788	0.285574	0.540344	21	19	27	37	EuthAT-2	hAT-Ac	DNA
OldhAT1:hAT-Ac:DNA	92.2522	0.885895	0.280144	3.16229	0.00156534	0.00913215	99	150	60	59	OldhAT1	hAT-Ac	DNA
UCON37:hAT-Ac:DNA	1.99957	0.00391932	0.215401	0.0181955	0.985483	NA	1	3	2	2	UCON37	hAT-Ac	DNA
MER121:hAT?:DNA	96.6902	0.719531	0.269081	2.67403	0.00749456	0.034646	123	125	82	57	MER121	hAT?	DNA
MER121B:hAT?:DNA	11.4518	-0.183439	0.344959	-0.531769	0.594886	0.809691	10	9	13	14	MER121B	hAT?	DNA
MER99:hAT?:DNA	17.4028	-0.141389	0.353902	-0.399514	0.689514	0.869194	14	17	23	16	MER99	hAT?	DNA
UCON105:hAT?:DNA	20.6208	-0.253048	0.35382	-0.715187	0.474493	0.722554	14	20	29	20	UCON105	hAT?	DNA
UCON69:hAT?:DNA	1.50885	0.208561	0.178556	1.16804	0.242791	NA	4	2	0	0	UCON69	hAT?	DNA
UCON80:hAT?:DNA	4.68759	-0.136015	0.278123	-0.489048	0.624808	NA	2	5	10	2	UCON80	hAT?	DNA
UCON89:hAT?:DNA	7.95427	-0.0415536	0.324763	-0.12795	0.898188	0.961835	6	9	11	6	UCON89	hAT?	DNA
MamRep1894:hAT:DNA	0.504457	0.0722901	0.110413	0.654726	0.512644	NA	1	1	0	0	MamRep1894	hAT	DNA
MamRep38:hAT:DNA	18.9822	0.132894	0.354044	0.37536	0.707393	0.877668	19	22	17	18	MamRep38	hAT	DNA
MER53:hAT:DNA	333.807	0.244661	0.16733	1.46214	0.143702	0.344522	351	370	304	312	MER53	hAT	DNA
UCON73:hAT:DNA	12.6656	-0.00687034	0.347247	-0.0197851	0.984215	0.991895	14	11	17	9	UCON73	hAT	DNA
LTR85a:Gypsy?:LTR	4.01053	0.138421	0.272934	0.507158	0.612044	NA	3	7	3	3	LTR85a	Gypsy?	LTR
LTR85b:Gypsy?:LTR	5.22422	-0.023621	0.296563	-0.0796491	0.936516	NA	6	4	6	5	LTR85b	Gypsy?	LTR
LTR85c:Gypsy?:LTR	10.2338	0.134362	0.338541	0.396887	0.691451	0.869619	15	8	8	10	LTR85c	Gypsy?	LTR
LTR88a:Gypsy?:LTR	24.4273	-0.0139474	0.350479	-0.0397952	0.968256	0.987184	23	25	26	24	LTR88a	Gypsy?	LTR
LTR88b:Gypsy?:LTR	5.95586	-0.172076	0.305231	-0.563757	0.57292	NA	6	3	8	7	LTR88b	Gypsy?	LTR
LTR88c:Gypsy?:LTR	1.76727	0.106605	0.196995	0.541155	0.588401	NA	2	3	0	2	LTR88c	Gypsy?	LTR
LTR104_Mam:Gypsy:LTR	9.96049	0.115162	0.338362	0.340352	0.733591	0.890968	12	10	11	7	LTR104_Mam	Gypsy	LTR
LTR81:Gypsy:LTR	0.241134	-0.0277453	0.0983792	-0.282024	0.777925	NA	0	0	1	0	LTR81	Gypsy	LTR
LTR81A:Gypsy:LTR	1.49571	0.0740167	0.183301	0.403799	0.686361	NA	1	3	2	0	LTR81A	Gypsy	LTR
LTR81AB:Gypsy:LTR	3.50039	0.181417	0.244088	0.743242	0.457335	NA	2	8	4	0	LTR81AB	Gypsy	LTR
LTR81B:Gypsy:LTR	1.26281	0.0370012	0.171696	0.215504	0.829374	NA	1	2	0	2	LTR81B	Gypsy	LTR
LTR81C:Gypsy:LTR	0	NA	NA	NA	NA	NA	0	0	0	0	LTR81C	Gypsy	LTR
MamGyp-int:Gypsy:LTR	3.4552	-0.124172	0.258401	-0.48054	0.630844	NA	2	3	7	2	MamGyp-int	Gypsy	LTR
MamGypLTR1a:Gypsy:LTR	0.753828	-0.034189	0.130843	-0.261298	0.793863	NA	1	0	0	2	MamGypLTR1a	Gypsy	LTR
MamGypLTR1b:Gypsy:LTR	4.95915	-0.114895	0.290355	-0.395705	0.692322	NA	3	5	8	4	MamGypLTR1b	Gypsy	LTR
MamGypLTR1c:Gypsy:LTR	2.01036	0.00262442	0.213612	0.0122859	0.990198	NA	1	3	1	3	MamGypLTR1c	Gypsy	LTR
MamGypLTR1d:Gypsy:LTR	1.01088	0.0775282	0.15837	0.489537	0.624462	NA	1	2	0	1	MamGypLTR1d	Gypsy	LTR
MamGypLTR2b:Gypsy:LTR	1.01344	0.140868	0.149723	0.940855	0.346779	NA	1	3	0	0	MamGypLTR2b	Gypsy	LTR
MamGypLTR2c:Gypsy:LTR	0.4911	0.00118837	0.109284	0.0108741	0.991324	NA	1	0	1	0	MamGypLTR2c	Gypsy	LTR
MamGypLTR3:Gypsy:LTR	11.6961	-0.0581883	0.345776	-0.168283	0.866361	0.949361	11	11	14	11	MamGypLTR3	Gypsy	LTR
MamGypLTR3a:Gypsy:LTR	8.2272	-0.181272	0.327498	-0.553505	0.579918	0.798735	5	8	9	11	MamGypLTR3a	Gypsy	LTR
MamGypLTR4:Gypsy:LTR	5.51622	0.128568	0.2992	0.429706	0.66741	NA	6	7	3	6	MamGypLTR4	Gypsy	LTR
MamGypsy2-I:Gypsy:LTR	14.9801	0.451449	0.351606	1.28396	0.199155	0.428011	24	16	12	8	MamGypsy2-I	Gypsy	LTR
MamGypsy2-LTR:Gypsy:LTR	1.24749	0.0423177	0.180309	0.234696	0.814445	NA	2	1	1	1	MamGypsy2-LTR	Gypsy	LTR
X1_LR:Gypsy:LTR	0	NA	NA	NA	NA	NA	0	0	0	0	X1_LR	Gypsy	LTR
MLT-int:ERVL-MaLR:LTR	206.752	0.123801	0.204539	0.605269	0.545001	0.773787	207	222	186	213	MLT-int	ERVL-MaLR	LTR
MLT1-int:ERVL-MaLR:LTR	155.798	-0.120673	0.226874	-0.531896	0.594798	0.809678	132	162	168	163	MLT1-int	ERVL-MaLR	LTR
MLT1A-int:ERVL-MaLR:LTR	14.3863	-0.0257383	0.349761	-0.0735882	0.941338	0.977773	18	10	20	10	MLT1A-int	ERVL-MaLR	LTR
MLT1A:ERVL-MaLR:LTR	616.17	0.0486011	0.142984	0.339906	0.733927	0.891272	560	682	648	581	MLT1A	ERVL-MaLR	LTR
MLT1A0-int:ERVL-MaLR:LTR	11.9308	-0.0328746	0.345948	-0.0950275	0.924293	0.969085	13	10	15	10	MLT1A0-int	ERVL-MaLR	LTR
MLT1A0:ERVL-MaLR:LTR	1911.41	0.104898	0.103885	1.00975	0.312614	0.569703	1804	2123	1854	1878	MLT1A0	ERVL-MaLR	LTR
MLT1A1-int:ERVL-MaLR:LTR	2.21655	-0.099898	0.220214	-0.453641	0.650088	NA	1	2	5	1	MLT1A1-int	ERVL-MaLR	LTR
MLT1A1:ERVL-MaLR:LTR	1081.32	0.0832415	0.111951	0.743553	0.457147	0.707655	1044	1162	1086	1043	MLT1A1	ERVL-MaLR	LTR
MLT1B-int:ERVL-MaLR:LTR	4.46096	-0.188829	0.28361	-0.665806	0.505535	NA	3	3	7	5	MLT1B-int	ERVL-MaLR	LTR
MLT1B:ERVL-MaLR:LTR	1731.32	0.192188	0.106966	1.79673	0.0723792	0.208978	1669	1994	1681	1593	MLT1B	ERVL-MaLR	LTR
MLT1C-int:ERVL-MaLR:LTR	4.25734	-0.0271027	0.277997	-0.0974931	0.922335	NA	3	5	3	6	MLT1C-int	ERVL-MaLR	LTR
MLT1C:ERVL-MaLR:LTR	826.178	0.159248	0.127589	1.24813	0.211985	0.445756	792	938	816	765	MLT1C	ERVL-MaLR	LTR
MLT1C2-int:ERVL-MaLR:LTR	10.2847	0.276548	0.336229	0.822499	0.410793	0.670085	15	11	4	11	MLT1C2-int	ERVL-MaLR	LTR
MLT1C2:ERVL-MaLR:LTR	1688.28	0.331424	0.11094	2.98742	0.00281343	0.0151044	1681	2055	1526	1497	MLT1C2	ERVL-MaLR	LTR
MLT1D-int:ERVL-MaLR:LTR	92.1551	0.187725	0.268109	0.70018	0.483815	0.729339	99	98	80	92	MLT1D-int	ERVL-MaLR	LTR
MLT1D:ERVL-MaLR:LTR	1634.08	0.112478	0.108682	1.03493	0.3007	0.556731	1533	1833	1597	1585	MLT1D	ERVL-MaLR	LTR
MLT1E-int:ERVL-MaLR:LTR	3.74165	0.0284642	0.245503	0.115943	0.907698	NA	8	0	2	5	MLT1E-int	ERVL-MaLR	LTR
MLT1E:ERVL-MaLR:LTR	68.1517	0.216889	0.291287	0.744589	0.45652	0.707383	74	74	62	63	MLT1E	ERVL-MaLR	LTR
MLT1E1-int:ERVL-MaLR:LTR	0.495625	0.00119529	0.109619	0.0109041	0.9913	NA	0	1	1	0	MLT1E1-int	ERVL-MaLR	LTR
MLT1E1:ERVL-MaLR:LTR	87.9561	-0.032398	0.286984	-0.112891	0.910117	0.966591	87	85	118	64	MLT1E1	ERVL-MaLR	LTR
MLT1E1A-int:ERVL-MaLR:LTR	0	NA	NA	NA	NA	NA	0	0	0	0	MLT1E1A-int	ERVL-MaLR	LTR
MLT1E1A:ERVL-MaLR:LTR	148.027	0.205189	0.239703	0.856015	0.391989	0.652475	131	186	147	129	MLT1E1A	ERVL-MaLR	LTR
MLT1E2-int:ERVL-MaLR:LTR	10.7062	0.321415	0.337187	0.953223	0.340477	0.599797	20	8	10	5	MLT1E2-int	ERVL-MaLR	LTR
MLT1E2:ERVL-MaLR:LTR	410.688	0.091833	0.156643	0.586259	0.557702	0.783276	396	445	403	402	MLT1E2	ERVL-MaLR	LTR
MLT1E3-int:ERVL-MaLR:LTR	0	NA	NA	NA	NA	NA	0	0	0	0	MLT1E3-int	ERVL-MaLR	LTR
MLT1E3:ERVL-MaLR:LTR	300.253	0.467254	0.19281	2.42339	0.0153765	0.0630185	291	407	258	245	MLT1E3	ERVL-MaLR	LTR
MLT1F-int:ERVL-MaLR:LTR	56.7024	0.438067	0.307129	1.42633	0.153774	0.361007	74	61	46	46	MLT1F-int	ERVL-MaLR	LTR
MLT1F:ERVL-MaLR:LTR	178.782	0.0796329	0.218947	0.363709	0.716075	0.881822	164	201	166	185	MLT1F	ERVL-MaLR	LTR
MLT1F1-int:ERVL-MaLR:LTR	4.53009	0.258665	0.279894	0.924152	0.355407	NA	6	7	1	4	MLT1F1-int	ERVL-MaLR	LTR
MLT1F1:ERVL-MaLR:LTR	341.131	0.100019	0.165187	0.605486	0.544856	0.773649	342	359	348	319	MLT1F1	ERVL-MaLR	LTR
MLT1F2-int:ERVL-MaLR:LTR	38.8313	-0.0992844	0.332621	-0.298491	0.765328	0.906029	33	40	47	36	MLT1F2-int	ERVL-MaLR	LTR
MLT1F2:ERVL-MaLR:LTR	284.162	-0.0471057	0.182961	-0.257464	0.796821	0.920169	256	297	282	304	MLT1F2	ERVL-MaLR	LTR
MLT1G-int:ERVL-MaLR:LTR	0	NA	NA	NA	NA	NA	0	0	0	0	MLT1G-int	ERVL-MaLR	LTR
MLT1G:ERVL-MaLR:LTR	44.6892	0.125859	0.32607	0.385986	0.699507	0.873878	38	56	44	41	MLT1G	ERVL-MaLR	LTR
MLT1G1-int:ERVL-MaLR:LTR	0.249966	0.029054	0.0983792	0.295327	0.767744	NA	1	0	0	0	MLT1G1-int	ERVL-MaLR	LTR
MLT1G1:ERVL-MaLR:LTR	66.9074	0.26262	0.292759	0.897053	0.369691	0.629681	73	75	61	59	MLT1G1	ERVL-MaLR	LTR
MLT1G3-int:ERVL-MaLR:LTR	0.25449	0.029054	0.0983792	0.295327	0.767744	NA	0	1	0	0	MLT1G3-int	ERVL-MaLR	LTR
MLT1G3:ERVL-MaLR:LTR	199.886	0.191741	0.213673	0.897354	0.36953	0.629644	187	238	176	199	MLT1G3	ERVL-MaLR	LTR
MLT1H-int:ERVL-MaLR:LTR	27.9251	-0.13579	0.346746	-0.391611	0.695346	0.871671	24	27	29	32	MLT1H-int	ERVL-MaLR	LTR
MLT1H:ERVL-MaLR:LTR	168.273	0.737206	0.227878	3.23508	0.00121608	0.00735487	184	243	119	126	MLT1H	ERVL-MaLR	LTR
MLT1H1-int:ERVL-MaLR:LTR	28.7062	-0.209504	0.347204	-0.603405	0.546239	0.774258	25	25	26	39	MLT1H1-int	ERVL-MaLR	LTR
MLT1H1:ERVL-MaLR:LTR	86.4631	-0.198518	0.272088	-0.729609	0.465629	0.715067	76	81	94	96	MLT1H1	ERVL-MaLR	LTR
MLT1H2-int:ERVL-MaLR:LTR	6.46996	0.0104396	0.312322	0.0334259	0.973335	NA	6	7	8	5	MLT1H2-int	ERVL-MaLR	LTR
MLT1H2:ERVL-MaLR:LTR	126.834	1.18726	0.243507	4.87567	1.08439e-06	1.3043e-05	178	185	71	72	MLT1H2	ERVL-MaLR	LTR
MLT1I-int:ERVL-MaLR:LTR	0	NA	NA	NA	NA	NA	0	0	0	0	MLT1I-int	ERVL-MaLR	LTR
MLT1I:ERVL-MaLR:LTR	88.7018	0.0268859	0.271824	0.0989095	0.92121	0.968058	99	79	92	86	MLT1I	ERVL-MaLR	LTR
MLT1J-int:ERVL-MaLR:LTR	40.922	0.0246864	0.332778	0.0741828	0.940865	0.977747	31	51	43	39	MLT1J-int	ERVL-MaLR	LTR
MLT1J:ERVL-MaLR:LTR	195.44	0.289346	0.203995	1.4184	0.156074	0.364544	214	216	181	172	MLT1J	ERVL-MaLR	LTR
MLT1J1-int:ERVL-MaLR:LTR	2.49263	-0.0670475	0.233175	-0.287542	0.773698	NA	1	3	3	3	MLT1J1-int	ERVL-MaLR	LTR
MLT1J1:ERVL-MaLR:LTR	22.9898	0.0525846	0.352678	0.149101	0.881474	0.954641	18	29	21	24	MLT1J1	ERVL-MaLR	LTR
MLT1J2-int:ERVL-MaLR:LTR	0.506421	0.00031947	0.110469	0.00289195	0.997693	NA	0	1	0	1	MLT1J2-int	ERVL-MaLR	LTR
MLT1J2:ERVL-MaLR:LTR	50.4078	0.293692	0.320818	0.915446	0.359957	0.620002	47	67	52	36	MLT1J2	ERVL-MaLR	LTR
MLT1K-int:ERVL-MaLR:LTR	0.249966	0.029054	0.0983792	0.295327	0.767744	NA	1	0	0	0	MLT1K-int	ERVL-MaLR	LTR
MLT1K:ERVL-MaLR:LTR	364.547	0.175227	0.169273	1.03517	0.300588	0.55669	358	411	382	311	MLT1K	ERVL-MaLR	LTR
MLT1L-int:ERVL-MaLR:LTR	0	NA	NA	NA	NA	NA	0	0	0	0	MLT1L-int	ERVL-MaLR	LTR
MLT1L:ERVL-MaLR:LTR	180.651	0.992353	0.217017	4.5727	4.81471e-06	5.16301e-05	226	263	113	119	MLT1L	ERVL-MaLR	LTR
MLT1M:ERVL-MaLR:LTR	36.3672	0.954137	0.337145	2.83005	0.00465406	0.0232861	53	53	18	21	MLT1M	ERVL-MaLR	LTR
MLT1N2-int:ERVL-MaLR:LTR	0	NA	NA	NA	NA	NA	0	0	0	0	MLT1N2-int	ERVL-MaLR	LTR
MLT1N2:ERVL-MaLR:LTR	58.4064	-0.279838	0.3054	-0.9163	0.359509	0.61954	52	49	76	58	MLT1N2	ERVL-MaLR	LTR
MLT1O:ERVL-MaLR:LTR	21.6995	0.145007	0.353204	0.410547	0.681405	0.864098	20	27	23	17	MLT1O	ERVL-MaLR	LTR
MT-int:ERVL-MaLR:LTR	830.65	1.20773	0.134999	8.94622	3.67867e-19	1.66337e-17	1042	1277	530	466	MT-int	ERVL-MaLR	LTR
MTA_Mm-int:ERVL-MaLR:LTR	18996.2	0.17852	0.0701708	2.54408	0.0109565	0.0476241	19147	20845	18664	17484	MTA_Mm-int	ERVL-MaLR	LTR
MTA_Mm:ERVL-MaLR:LTR	16425.9	0.193656	0.0771889	2.50885	0.0121124	0.0518737	16242	18508	15925	15146	MTA_Mm	ERVL-MaLR	LTR
MTB_Mm-int:ERVL-MaLR:LTR	431.192	0.174913	0.150172	1.16475	0.244119	0.488738	452	457	410	409	MTB_Mm-int	ERVL-MaLR	LTR
MTB_Mm:ERVL-MaLR:LTR	2323.55	0.116605	0.108009	1.07959	0.280327	0.534083	2134	2658	2249	2268	MTB_Mm	ERVL-MaLR	LTR
MTB-int:ERVL-MaLR:LTR	1468.53	-0.0106527	0.101434	-0.105021	0.916359	0.967117	1381	1518	1530	1461	MTB-int	ERVL-MaLR	LTR
MTB:ERVL-MaLR:LTR	4151.36	0.260299	0.0874175	2.97765	0.0029047	0.0155419	4179	4797	3943	3712	MTB	ERVL-MaLR	LTR
MTC-int:ERVL-MaLR:LTR	2952.41	0.146386	0.0897623	1.63081	0.10293	0.270795	2892	3259	2857	2823	MTC-int	ERVL-MaLR	LTR
MTC:ERVL-MaLR:LTR	13504.1	0.173477	0.0800713	2.16654	0.0302702	0.107774	13167	15213	13101	12631	MTC	ERVL-MaLR	LTR
MTD-int:ERVL-MaLR:LTR	2535.36	0.0252285	0.0921549	0.273762	0.784268	0.914276	2383	2685	2566	2531	MTD-int	ERVL-MaLR	LTR
MTD:ERVL-MaLR:LTR	25938.3	0.150363	0.0765944	1.96311	0.049633	0.157646	25232	28863	25446	24411	MTD	ERVL-MaLR	LTR
MTE-int:ERVL-MaLR:LTR	3318.92	0.147819	0.0801229	1.8449	0.0650518	0.193415	3375	3544	3284	3102	MTE-int	ERVL-MaLR	LTR
MTE2a-int:ERVL-MaLR:LTR	201.24	0.142865	0.211327	0.67604	0.499015	0.741396	214	207	225	162	MTE2a-int	ERVL-MaLR	LTR
MTE2a:ERVL-MaLR:LTR	6181.62	0.119086	0.0838085	1.42093	0.155337	0.363314	5942	6817	6042	5972	MTE2a	ERVL-MaLR	LTR
MTE2b-int:ERVL-MaLR:LTR	227.821	0.0752782	0.211254	0.35634	0.721586	0.884757	195	269	208	240	MTE2b-int	ERVL-MaLR	LTR
MTE2b:ERVL-MaLR:LTR	4944.38	0.101071	0.0892744	1.13214	0.257575	0.505786	4664	5479	4862	4810	MTE2b	ERVL-MaLR	LTR
MTEa-int:ERVL-MaLR:LTR	484.113	0.0449831	0.145231	0.309734	0.756763	0.902557	469	506	487	479	MTEa-int	ERVL-MaLR	LTR
MTEa:ERVL-MaLR:LTR	4869.28	0.229569	0.0920613	2.49365	0.0126436	0.0537476	4743	5681	4617	4464	MTEa	ERVL-MaLR	LTR
MTEb-int:ERVL-MaLR:LTR	178.437	-0.0375615	0.226148	-0.166093	0.868084	0.949809	144	204	179	188	MTEb-int	ERVL-MaLR	LTR
MTEb:ERVL-MaLR:LTR	3322.23	0.105517	0.105102	1.00395	0.315401	0.572509	3008	3817	3343	3147	MTEb	ERVL-MaLR	LTR
ORR1A0-int:ERVL-MaLR:LTR	12314.4	1.24771	0.0831202	15.011	6.2231e-51	1.28594e-48	15906	18550	7664	7024	ORR1A0-int	ERVL-MaLR	LTR
ORR1A0:ERVL-MaLR:LTR	4407.03	0.684715	0.0910587	7.51949	5.49886e-14	1.63966e-12	4954	5843	3517	3309	ORR1A0	ERVL-MaLR	LTR
ORR1A1-int:ERVL-MaLR:LTR	4777.97	1.06213	0.0882172	12.04	2.19054e-33	2.13516e-31	5951	6898	3133	3094	ORR1A1-int	ERVL-MaLR	LTR
ORR1A1:ERVL-MaLR:LTR	2711.38	0.667209	0.108199	6.16651	6.98124e-10	1.37391e-08	2917	3701	2157	2065	ORR1A1	ERVL-MaLR	LTR
ORR1A2-int:ERVL-MaLR:LTR	6998.55	0.42144	0.077966	5.40543	6.46534e-08	9.6115e-07	7539	8364	6266	5853	ORR1A2-int	ERVL-MaLR	LTR
ORR1A2:ERVL-MaLR:LTR	8800.97	0.354935	0.0844762	4.2016	2.6504e-05	0.000247706	9021	10578	8028	7614	ORR1A2	ERVL-MaLR	LTR
ORR1A3-int:ERVL-MaLR:LTR	2810.57	0.578849	0.0989198	5.8517	4.86575e-09	8.50642e-08	3044	3647	2338	2214	ORR1A3-int	ERVL-MaLR	LTR
ORR1A3:ERVL-MaLR:LTR	2609.36	0.450028	0.096517	4.66268	3.12114e-06	3.48058e-05	2759	3225	2259	2200	ORR1A3	ERVL-MaLR	LTR
ORR1A4-int:ERVL-MaLR:LTR	4959.93	-0.115918	0.0731188	-1.58534	0.112889	0.29007	4645	4787	5384	5090	ORR1A4-int	ERVL-MaLR	LTR
ORR1A4:ERVL-MaLR:LTR	4836.59	0.158865	0.086263	1.84163	0.0655287	0.194496	4703	5414	4789	4479	ORR1A4	ERVL-MaLR	LTR
ORR1B1-int:ERVL-MaLR:LTR	4411.33	0.187869	0.08096	2.32052	0.0203126	0.0785588	4436	4881	4245	4115	ORR1B1-int	ERVL-MaLR	LTR
ORR1B1:ERVL-MaLR:LTR	8746.47	0.124392	0.0793007	1.56862	0.116737	0.297194	8472	9613	8700	8274	ORR1B1	ERVL-MaLR	LTR
ORR1B2-int:ERVL-MaLR:LTR	619.399	0.749328	0.151525	4.94523	7.6055e-07	9.41079e-06	681	872	442	479	ORR1B2-int	ERVL-MaLR	LTR
ORR1B2:ERVL-MaLR:LTR	2971.99	0.249191	0.0981248	2.53953	0.0111002	0.0481372	2912	3492	2775	2724	ORR1B2	ERVL-MaLR	LTR
ORR1C1-int:ERVL-MaLR:LTR	411.99	0.260825	0.158074	1.65002	0.0989382	0.263156	419	475	402	355	ORR1C1-int	ERVL-MaLR	LTR
ORR1C1:ERVL-MaLR:LTR	3118.62	0.289377	0.10105	2.8637	0.00418724	0.0212749	3053	3754	2904	2778	ORR1C1	ERVL-MaLR	LTR
ORR1C2-int:ERVL-MaLR:LTR	971.914	0.244279	0.121592	2.00901	0.0445361	0.145524	966	1127	888	911	ORR1C2-int	ERVL-MaLR	LTR
ORR1C2:ERVL-MaLR:LTR	4925.19	0.1315	0.0825635	1.59272	0.111223	0.287075	4804	5405	4869	4663	ORR1C2	ERVL-MaLR	LTR
ORR1D-int:ERVL-MaLR:LTR	2477.44	-0.00597476	0.0839965	-0.0711311	0.943293	0.978721	2517	2385	2609	2430	ORR1D-int	ERVL-MaLR	LTR
ORR1D1-int:ERVL-MaLR:LTR	1266.06	0.281962	0.118368	2.38207	0.0172155	0.0689154	1238	1521	1175	1136	ORR1D1-int	ERVL-MaLR	LTR
ORR1D1:ERVL-MaLR:LTR	8276.79	0.156389	0.0834679	1.87364	0.0609795	0.184088	8006	9291	7993	7874	ORR1D1	ERVL-MaLR	LTR
ORR1D2-int:ERVL-MaLR:LTR	621.01	0.209308	0.137029	1.52747	0.126645	0.314996	614	709	593	572	ORR1D2-int	ERVL-MaLR	LTR
ORR1D2:ERVL-MaLR:LTR	5229.52	0.0944149	0.0864769	1.09179	0.274924	0.527856	4954	5750	5251	5008	ORR1D2	ERVL-MaLR	LTR
ORR1E-int:ERVL-MaLR:LTR	354.353	0.21507	0.163685	1.31392	0.188872	0.413351	384	374	356	307	ORR1E-int	ERVL-MaLR	LTR
ORR1E:ERVL-MaLR:LTR	4878.65	0.193216	0.0918415	2.1038	0.0353962	0.121844	4702	5619	4769	4459	ORR1E	ERVL-MaLR	LTR
ORR1F-int:ERVL-MaLR:LTR	110.506	0.555335	0.257905	2.15326	0.0312985	0.110582	117	151	93	81	ORR1F-int	ERVL-MaLR	LTR
ORR1F:ERVL-MaLR:LTR	4148.8	0.0841021	0.0910189	0.924007	0.355483	0.615735	3885	4577	4158	4010	ORR1F	ERVL-MaLR	LTR
ORR1G-int:ERVL-MaLR:LTR	0.25449	0.029054	0.0983792	0.295327	0.767744	NA	0	1	0	0	ORR1G-int	ERVL-MaLR	LTR
ORR1G:ERVL-MaLR:LTR	666.974	-0.036325	0.135252	-0.268574	0.788258	0.915828	599	705	701	670	ORR1G	ERVL-MaLR	LTR
Eutr10:ERVL?:LTR	1.01088	0.0775282	0.15837	0.489537	0.624462	NA	1	2	0	1	Eutr10	ERVL?	LTR
LTR55:ERVL?:LTR	14.2306	0.0361031	0.351419	0.102735	0.918173	0.967276	14	15	13	15	LTR55	ERVL?	LTR
LTR87:ERVL?:LTR	64.8892	0.0419408	0.296077	0.141655	0.887352	0.956551	64	67	61	68	LTR87	ERVL?	LTR
LTR89:ERVL?:LTR	2.23246	0.0371086	0.208987	0.177564	0.859065	NA	1	4	4	0	LTR89	ERVL?	LTR
LTR89B:ERVL?:LTR	4.47922	0.0717897	0.283544	0.253187	0.800124	NA	6	4	5	3	LTR89B	ERVL?	LTR
ERV3-16A3_I-int:ERVL:LTR	128.06	0.297488	0.248908	1.19517	0.23202	0.472967	121	163	126	103	ERV3-16A3_I-int	ERVL	LTR
ERV3-16A3_LTR:ERVL:LTR	7.98214	-0.0456075	0.326872	-0.139527	0.889033	0.95752	7	8	8	9	ERV3-16A3_LTR	ERVL	LTR
ERVL-B4-int:ERVL:LTR	1095.51	-0.107532	0.111035	-0.968449	0.33282	0.59196	997	1091	1210	1099	ERVL-B4-int	ERVL	LTR
ERVL-E-int:ERVL:LTR	293.226	0.245913	0.187051	1.31469	0.188616	0.412964	276	358	270	270	ERVL-E-int	ERVL	LTR
ERVL-int:ERVL:LTR	158.651	-0.180297	0.228526	-0.788958	0.430137	0.686696	128	164	185	160	ERVL-int	ERVL	LTR
HERV16-int:ERVL:LTR	39.6741	0.0605834	0.331261	0.182887	0.854886	0.944596	35	46	40	38	HERV16-int	ERVL	LTR
HERVL40-int:ERVL:LTR	121.035	0.0959757	0.248771	0.3858	0.699645	0.873878	109	140	120	116	HERVL40-int	ERVL	LTR
HERVL74-int:ERVL:LTR	62.224	-0.255455	0.301423	-0.847497	0.396718	0.656611	48	61	76	65	HERVL74-int	ERVL	LTR
LTR101_Mam:ERVL:LTR	5.2421	0.0391412	0.297284	0.131662	0.895251	NA	5	6	5	5	LTR101_Mam	ERVL	LTR
LTR102_Mam:ERVL:LTR	8.97223	0.0650943	0.329912	0.197308	0.843586	0.939796	6	13	11	6	LTR102_Mam	ERVL	LTR
LTR105_Mam:ERVL:LTR	4.254	0.240586	0.279239	0.861577	0.38892	NA	6	6	3	2	LTR105_Mam	ERVL	LTR
LTR108a_Mam:ERVL:LTR	3.25551	-0.0839335	0.240102	-0.349575	0.726658	NA	0	5	3	5	LTR108a_Mam	ERVL	LTR
LTR108b_Mam:ERVL:LTR	0	NA	NA	NA	NA	NA	0	0	0	0	LTR108b_Mam	ERVL	LTR
LTR108c_Mam:ERVL:LTR	0.508981	0.0617488	0.102118	0.604678	0.545393	NA	0	2	0	0	LTR108c_Mam	ERVL	LTR
LTR108d_Mam:ERVL:LTR	5.49403	0.00750181	0.300739	0.0249446	0.980099	NA	5	6	5	6	LTR108d_Mam	ERVL	LTR
LTR108e_Mam:ERVL:LTR	0	NA	NA	NA	NA	NA	0	0	0	0	LTR108e_Mam	ERVL	LTR
LTR16:ERVL:LTR	40.3645	-0.171795	0.329543	-0.521313	0.602149	0.8148	33	40	45	44	LTR16	ERVL	LTR
LTR16A:ERVL:LTR	90.4232	-0.308509	0.269927	-1.14294	0.253065	0.499651	72	84	102	105	LTR16A	ERVL	LTR
LTR16A1:ERVL:LTR	68.2111	1.00159	0.303532	3.29979	0.000967579	0.00601868	76	117	43	36	LTR16A1	ERVL	LTR
LTR16A2:ERVL:LTR	6.52965	0.241669	0.310781	0.777619	0.436794	0.691729	7	10	3	6	LTR16A2	ERVL	LTR
LTR16B:ERVL:LTR	11.0085	0.109954	0.342225	0.32129	0.74799	0.89755	9	15	9	11	LTR16B	ERVL	LTR
LTR16B1:ERVL:LTR	23.2488	0.459472	0.35195	1.3055	0.191722	0.417716	28	31	19	15	LTR16B1	ERVL	LTR
LTR16B2:ERVL:LTR	14.7527	0.437448	0.351638	1.24403	0.213488	0.447763	18	21	12	8	LTR16B2	ERVL	LTR
LTR16C:ERVL:LTR	105.516	0.197062	0.254945	0.772958	0.439548	0.694205	112	114	104	93	LTR16C	ERVL	LTR
LTR16D:ERVL:LTR	3.74758	0.242227	0.266331	0.909498	0.363087	NA	6	5	3	1	LTR16D	ERVL	LTR
LTR16D1:ERVL:LTR	1.4684	-0.202593	0.176657	-1.14682	0.251456	NA	0	0	4	2	LTR16D1	ERVL	LTR
LTR16D2:ERVL:LTR	0	NA	NA	NA	NA	NA	0	0	0	0	LTR16D2	ERVL	LTR
LTR16E1:ERVL:LTR	12.0037	0.0134041	0.343822	0.0389856	0.968902	0.987184	7	17	11	13	LTR16E1	ERVL	LTR
LTR16E2:ERVL:LTR	26.8541	-0.0413993	0.348727	-0.118715	0.905501	0.965394	29	23	33	23	LTR16E2	ERVL	LTR
LTR33:ERVL:LTR	80.4375	0.125074	0.281546	0.44424	0.656869	0.849089	84	84	68	86	LTR33	ERVL	LTR
LTR33A_:ERVL:LTR	48.8055	0.0477877	0.318273	0.150147	0.880649	0.954451	49	50	56	41	LTR33A_	ERVL	LTR
LTR33A:ERVL:LTR	58.3683	-0.0131504	0.303785	-0.0432885	0.965472	0.986582	58	57	57	62	LTR33A	ERVL	LTR
LTR33B:ERVL:LTR	5.95155	-0.235421	0.306307	-0.76858	0.442143	NA	4	4	9	7	LTR33B	ERVL	LTR
LTR33C:ERVL:LTR	6.97267	0.067755	0.313942	0.21582	0.829128	0.934091	5	10	9	4	LTR33C	ERVL	LTR
LTR40a:ERVL:LTR	79.3409	0.144318	0.27861	0.517994	0.604462	0.816593	84	83	76	75	LTR40a	ERVL	LTR
LTR40A1:ERVL:LTR	4.01561	-0.122447	0.268158	-0.456621	0.647943	NA	2	4	2	8	LTR40A1	ERVL	LTR
LTR40b:ERVL:LTR	121.886	0.315084	0.248121	1.26988	0.204127	0.435168	120	152	112	104	LTR40b	ERVL	LTR
LTR40c:ERVL:LTR	58.9488	-0.257964	0.305396	-0.844686	0.398286	0.658204	47	56	75	59	LTR40c	ERVL	LTR
LTR41:ERVL:LTR	89.2295	0.00194135	0.269183	0.00721202	0.994246	0.996996	86	91	95	86	LTR41	ERVL	LTR
LTR41B:ERVL:LTR	29.7069	0.0651282	0.344523	0.189038	0.850063	0.942416	28	33	28	30	LTR41B	ERVL	LTR
LTR41C:ERVL:LTR	26.9961	0.2095	0.348325	0.60145	0.54754	0.775306	26	34	23	25	LTR41C	ERVL	LTR
LTR50:ERVL:LTR	27.4093	-0.0406328	0.34777	-0.116838	0.906988	0.965959	23	30	31	26	LTR50	ERVL	LTR
LTR52-int:ERVL:LTR	0.495625	0.00119529	0.109619	0.0109041	0.9913	NA	0	1	1	0	LTR52-int	ERVL	LTR
LTR52:ERVL:LTR	6.96106	0.0111153	0.317042	0.0350593	0.972032	0.987818	7	7	9	5	LTR52	ERVL	LTR
LTR53-int:ERVL:LTR	4.26736	0.31022	0.278978	1.11199	0.266143	NA	6	7	2	2	LTR53-int	ERVL	LTR
LTR53:ERVL:LTR	17.0331	0.380108	0.353309	1.07585	0.281993	0.535925	15	28	13	12	LTR53	ERVL	LTR
LTR53B:ERVL:LTR	5.01748	0.330529	0.291304	1.13466	0.25652	NA	6	9	3	2	LTR53B	ERVL	LTR
LTR67B:ERVL:LTR	77.7189	-0.0169218	0.280831	-0.0602559	0.951952	0.982544	79	74	85	74	LTR67B	ERVL	LTR
LTR69:ERVL:LTR	25.803	0.442862	0.351786	1.2589	0.208067	0.440782	38	27	13	25	LTR69	ERVL	LTR
LTR75:ERVL:LTR	9.50746	0.00745903	0.333808	0.0223453	0.982173	0.99061	11	8	6	13	LTR75	ERVL	LTR
LTR75B:ERVL:LTR	8.45907	-0.150006	0.327107	-0.458584	0.646533	0.842931	10	4	9	11	LTR75B	ERVL	LTR
LTR79:ERVL:LTR	4.25166	0.104601	0.277713	0.376652	0.706432	NA	3	7	4	3	LTR79	ERVL	LTR
LTR80A:ERVL:LTR	7.46377	0.0672986	0.318675	0.211183	0.832745	0.935599	6	10	10	4	LTR80A	ERVL	LTR
LTR80B:ERVL:LTR	8.52295	0.225059	0.328249	0.685636	0.492943	0.736792	7	14	6	7	LTR80B	ERVL	LTR
LTR82A:ERVL:LTR	39.9301	0.0965609	0.329529	0.293027	0.769502	0.908316	40	43	38	39	LTR82A	ERVL	LTR
LTR82B:ERVL:LTR	35.0573	0.365737	0.340681	1.07355	0.283026	0.537294	32	51	26	31	LTR82B	ERVL	LTR
LTR83:ERVL:LTR	5.99418	0.00901472	0.30568	0.0294907	0.976473	NA	4	8	6	6	LTR83	ERVL	LTR
LTR84a:ERVL:LTR	1.46899	-0.0633497	0.179898	-0.352143	0.724731	NA	1	1	4	0	LTR84a	ERVL	LTR
LTR84b:ERVL:LTR	14.8026	0.0718204	0.349403	0.205552	0.837141	0.937148	12	19	8	20	LTR84b	ERVL	LTR
LTR86A1:ERVL:LTR	17.4378	-0.350894	0.353904	-0.991495	0.321444	0.579488	13	13	19	25	LTR86A1	ERVL	LTR
LTR86A2:ERVL:LTR	23.1896	-0.0352072	0.352091	-0.0999947	0.920349	0.967866	26	19	22	26	LTR86A2	ERVL	LTR
LTR86B1:ERVL:LTR	0.754423	0.107313	0.132011	0.812908	0.416271	NA	2	1	0	0	LTR86B1	ERVL	LTR
LTR86B2:ERVL:LTR	0	NA	NA	NA	NA	NA	0	0	0	0	LTR86B2	ERVL	LTR
LTR86C:ERVL:LTR	0.506421	0.00031947	0.110469	0.00289195	0.997693	NA	0	1	0	1	LTR86C	ERVL	LTR
MER21-int:ERVL:LTR	32.5846	-0.158776	0.341006	-0.46561	0.641494	0.839834	28	31	41	31	MER21-int	ERVL	LTR
MER21B:ERVL:LTR	857.305	0.24006	0.121227	1.98026	0.0476745	0.153044	871	973	797	793	MER21B	ERVL	LTR
MER21C:ERVL:LTR	812.812	-0.00161513	0.131008	-0.0123285	0.990164	0.994817	725	884	840	810	MER21C	ERVL	LTR
MER54A:ERVL:LTR	115.841	-0.0794501	0.253853	-0.312977	0.754298	0.901284	97	125	133	110	MER54A	ERVL	LTR
MER54B:ERVL:LTR	16.6934	0.0384304	0.353625	0.108676	0.91346	0.96668	15	19	19	14	MER54B	ERVL	LTR
MER68-int:ERVL:LTR	51.0845	-0.151517	0.313349	-0.48354	0.628713	0.831842	46	48	55	56	MER68-int	ERVL	LTR
MER68:ERVL:LTR	280.833	0.0987542	0.178253	0.554011	0.579571	0.798606	279	298	283	266	MER68	ERVL	LTR
MER68B:ERVL:LTR	41.9275	-0.119427	0.328919	-0.363088	0.716539	0.882025	34	44	41	49	MER68B	ERVL	LTR
MER68C:ERVL:LTR	6.17305	-0.317721	0.306535	-1.03649	0.299973	NA	3	4	12	6	MER68C	ERVL	LTR
MER70-int:ERVL:LTR	7.4828	0.0107447	0.322249	0.0333428	0.973401	0.988132	6	9	8	7	MER70-int	ERVL	LTR
MER70A:ERVL:LTR	8.23564	0.313412	0.326818	0.958979	0.337569	0.596754	13	9	7	4	MER70A	ERVL	LTR
MER70B:ERVL:LTR	25.9012	1.17962	0.353151	3.34027	0.000836972	0.00531505	30	55	12	6	MER70B	ERVL	LTR
MER70C:ERVL:LTR	57.5801	0.167643	0.31088	0.539252	0.589713	0.806207	53	70	64	44	MER70C	ERVL	LTR
MER73:ERVL:LTR	6.49804	-0.0494295	0.311038	-0.158918	0.873734	0.952159	4	8	6	8	MER73	ERVL	LTR
MER74A:ERVL:LTR	111.234	0.285726	0.258202	1.1066	0.268467	0.519585	106	140	95	104	MER74A	ERVL	LTR
MER74B:ERVL:LTR	21.521	0.0513951	0.353991	0.145188	0.884563	0.955594	14	30	18	24	MER74B	ERVL	LTR
MER74C:ERVL:LTR	1.24318	-0.0327676	0.17083	-0.191814	0.847888	NA	0	2	2	1	MER74C	ERVL	LTR
MER76-int:ERVL:LTR	0.736759	-0.0313527	0.129727	-0.241682	0.809026	NA	0	1	2	0	MER76-int	ERVL	LTR
MER76:ERVL:LTR	14.6292	-0.26193	0.351068	-0.746095	0.45561	0.706705	10	13	23	13	MER76	ERVL	LTR
MER77:ERVL:LTR	106.151	0.264231	0.257253	1.02712	0.304363	0.561098	106	127	96	96	MER77	ERVL	LTR
MER77B:ERVL:LTR	81.9232	0.269783	0.281055	0.959896	0.337108	0.596268	78	103	76	71	MER77B	ERVL	LTR
MER88:ERVL:LTR	71.4819	-0.264216	0.292903	-0.902062	0.367024	0.626873	52	73	84	78	MER88	ERVL	LTR
MERVL_2A-int:ERVL:LTR	67401.7	2.32694	0.0798458	29.1429	1.02855e-186	3.03627e-183	102958	120475	23209	21472	MERVL_2A-int	ERVL	LTR
MERVL-int:ERVL:LTR	183443	2.61843	0.0850425	30.7896	3.60821e-208	1.864e-204	283616	343624	52903	48993	MERVL-int	ERVL	LTR
MLT2B1:ERVL:LTR	142.953	0.45005	0.230857	1.94948	0.0512383	0.161509	159	174	119	120	MLT2B1	ERVL	LTR
MLT2B2:ERVL:LTR	183.681	0.214797	0.221704	0.968843	0.332623	0.591741	170	224	160	181	MLT2B2	ERVL	LTR
MLT2B3:ERVL:LTR	237.835	0.378665	0.191277	1.97967	0.047741	0.153115	258	280	205	209	MLT2B3	ERVL	LTR
MLT2B4:ERVL:LTR	296.264	0.169161	0.184134	0.918685	0.35826	0.618471	283	341	310	254	MLT2B4	ERVL	LTR
MLT2B5:ERVL:LTR	34.7808	0.271501	0.342174	0.79346	0.42751	0.684366	28	51	29	31	MLT2B5	ERVL	LTR
MLT2C1:ERVL:LTR	147.557	0.241373	0.228942	1.0543	0.291747	0.546866	149	171	137	134	MLT2C1	ERVL	LTR
MLT2C2:ERVL:LTR	63.351	0.718113	0.300645	2.38858	0.0169137	0.0680369	74	91	44	44	MLT2C2	ERVL	LTR
MLT2D:ERVL:LTR	210.683	0.274198	0.21383	1.28232	0.199732	0.428761	194	267	185	197	MLT2D	ERVL	LTR
MLT2E:ERVL:LTR	30.4882	1.65725	0.350523	4.72793	2.26819e-06	2.57953e-05	41	67	8	5	MLT2E	ERVL	LTR
MLT2F:ERVL:LTR	46.7751	-0.172168	0.320105	-0.537847	0.590683	0.806857	42	43	57	46	MLT2F	ERVL	LTR
MT2_Mm:ERVL:LTR	58676.1	2.55484	0.0899106	28.4154	1.30579e-177	3.37287e-174	88861	110587	17249	16517	MT2_Mm	ERVL	LTR
MT2A:ERVL:LTR	2266.06	0.300301	0.100332	2.99307	0.00276187	0.0148584	2274	2690	2096	2015	MT2A	ERVL	LTR
MT2B:ERVL:LTR	6068.04	0.414025	0.0774375	5.34657	8.96389e-08	1.29895e-06	6616	7143	5223	5307	MT2B	ERVL	LTR
MT2B1:ERVL:LTR	6853.28	0.930856	0.0901857	10.3216	5.63053e-25	3.60214e-23	8121	9753	4824	4676	MT2B1	ERVL	LTR
MT2B2:ERVL:LTR	2542.93	0.837615	0.0958868	8.73545	2.42683e-18	1.05353e-16	3013	3473	1844	1831	MT2B2	ERVL	LTR
MT2C_Mm:ERVL:LTR	4151.65	1.31358	0.101165	12.9845	1.49737e-38	1.85279e-36	5245	6546	2410	2356	MT2C_Mm	ERVL	LTR
RLTR28:ERVL:LTR	889.079	0.111972	0.119734	0.935173	0.349699	0.609684	867	965	863	868	RLTR28	ERVL	LTR
RLTR28B:ERVL:LTR	148.36	0.524744	0.234358	2.23907	0.0251515	0.0932921	157	197	114	125	RLTR28B	ERVL	LTR
RLTR35B_MM:ERVL:LTR	63.9897	0.466636	0.296989	1.57122	0.116131	0.296226	74	79	52	51	RLTR35B_MM	ERVL	LTR
RMER10A:ERVL:LTR	3149.39	0.0420285	0.0790248	0.531839	0.594837	0.809678	3219	3117	3163	3131	RMER10A	ERVL	LTR
RMER10B:ERVL:LTR	1009.61	0.0992859	0.110483	0.898655	0.368836	0.62864	1044	1028	976	999	RMER10B	ERVL	LTR
RMER15-int:ERVL:LTR	1736.15	-0.000703707	0.108073	-0.00651138	0.994805	0.997314	1558	1880	1787	1736	RMER15-int	ERVL	LTR
RMER15:ERVL:LTR	3296.99	0.210806	0.0996335	2.11581	0.0343609	0.119113	3154	3862	3168	3024	RMER15	ERVL	LTR
RLTR51A_Mm:ERVK?:LTR	385.162	0.275636	0.166017	1.66028	0.0968573	0.259264	380	460	347	355	RLTR51A_Mm	ERVK?	LTR
RLTR51B_Mm:ERVK?:LTR	112.765	-0.191821	0.252812	-0.758748	0.448003	0.701578	95	111	135	112	RLTR51B_Mm	ERVK?	LTR
BGLII_A:ERVK:LTR	158.883	0.27788	0.223533	1.24313	0.21382	0.448059	171	178	159	129	BGLII_A	ERVK	LTR
BGLII_B:ERVK:LTR	679.589	0.228802	0.130746	1.74997	0.0801229	0.225321	687	770	652	614	BGLII_B	ERVK	LTR
BGLII_B2:ERVK:LTR	166.236	-0.113474	0.217102	-0.522676	0.6012	0.814019	154	161	177	175	BGLII_B2	ERVK	LTR
BGLII_C:ERVK:LTR	13.2445	0.12803	0.349644	0.366173	0.714236	0.881185	14	15	11	13	BGLII_C	ERVK	LTR
BGLII_Mur:ERVK:LTR	197.673	0.501536	0.225788	2.22127	0.0263326	0.0967901	186	281	158	165	BGLII_Mur	ERVK	LTR
BGLII_Mus:ERVK:LTR	224.459	0.360167	0.195263	1.84452	0.0651078	0.193525	242	263	206	188	BGLII_Mus	ERVK	LTR
BGLII:ERVK:LTR	1099.54	0.388485	0.107976	3.59789	0.000320806	0.00230019	1211	1267	1003	923	BGLII	ERVK	LTR
ERVB2_1-I_MM:ERVK:LTR	45.8187	0.979106	0.3249	3.01356	0.00258198	0.0140037	66	66	30	21	ERVB2_1-I_MM	ERVK	LTR
ERVB2_1A-I_MM:ERVK:LTR	522.275	0.400288	0.141864	2.82163	0.00477808	0.0238143	575	609	481	427	ERVB2_1A-I_MM	ERVK	LTR
ERVB3_1-I_MM:ERVK:LTR	52.6547	0.276004	0.317229	0.870047	0.384275	0.645005	49	69	54	39	ERVB3_1-I_MM	ERVK	LTR
ERVB3_1-LTR_MM:ERVK:LTR	56.9502	0.389923	0.305614	1.27587	0.202003	0.432205	69	64	48	47	ERVB3_1-LTR_MM	ERVK	LTR
ERVB4_1-I_MM:ERVK:LTR	158.752	1.271	0.230245	5.5202	3.38621e-08	5.23355e-07	207	253	89	84	ERVB4_1-I_MM	ERVK	LTR
ERVB4_1-LTR_MM:ERVK:LTR	2.95506	-0.129108	0.244389	-0.528288	0.5973	NA	3	1	6	2	ERVB4_1-LTR_MM	ERVK	LTR
ERVB4_1B-I_MM:ERVK:LTR	1150.5	0.567377	0.11779	4.81685	1.4584e-06	1.7162e-05	1247	1487	949	919	ERVB4_1B-I_MM	ERVK	LTR
ERVB4_1B-LTR_MM:ERVK:LTR	145.035	0.00770517	0.238865	0.0322575	0.974267	0.988266	122	166	141	152	ERVB4_1B-LTR_MM	ERVK	LTR
ERVB4_1C-LTR_Mm:ERVK:LTR	109.767	1.10337	0.265538	4.15521	3.2499e-05	0.000298206	132	179	72	55	ERVB4_1C-LTR_Mm	ERVK	LTR
ERVB4_2-I_MM:ERVK:LTR	871.126	1.03535	0.146396	7.07224	1.52456e-12	4.05268e-11	1008	1336	628	507	ERVB4_2-I_MM	ERVK	LTR
ERVB4_2-LTR_MM:ERVK:LTR	176.764	1.26955	0.217925	5.82563	5.68988e-09	9.83897e-08	242	268	98	97	ERVB4_2-LTR_MM	ERVK	LTR
ERVB4_3-I_MM:ERVK:LTR	73.4225	0.748767	0.293062	2.55497	0.0106196	0.0463744	81	111	48	53	ERVB4_3-I_MM	ERVK	LTR
ERVB4_3-LTR_MM:ERVK:LTR	21.922	1.27567	0.354053	3.60303	0.000314528	0.00226145	32	43	4	8	ERVB4_3-LTR_MM	ERVK	LTR
ERVB5_1-I_MM:ERVK:LTR	43.4676	0.399309	0.324945	1.22885	0.219128	0.455219	49	54	38	33	ERVB5_1-I_MM	ERVK	LTR
ERVB5_1-LTR_MM:ERVK:LTR	17.1684	0.0394646	0.351422	0.1123	0.910586	0.966591	10	25	24	10	ERVB5_1-LTR_MM	ERVK	LTR
ERVB5_2-LTR_MM:ERVK:LTR	63.0079	0.324326	0.300349	1.07983	0.280218	0.534024	65	78	51	58	ERVB5_2-LTR_MM	ERVK	LTR
ERVB7_1-LTR_MM:ERVK:LTR	12570.8	-0.299409	0.0707065	-4.23453	2.29033e-05	0.000216844	10709	11600	14390	13781	ERVB7_1-LTR_MM	ERVK	LTR
ERVB7_2-LTR_MM:ERVK:LTR	134.681	0.292912	0.238215	1.22961	0.218843	0.454763	145	153	136	106	ERVB7_2-LTR_MM	ERVK	LTR
ERVB7_2B-LTR_MM:ERVK:LTR	379.047	1.02759	0.173196	5.9331	2.9726e-09	5.36939e-08	485	539	283	208	ERVB7_2B-LTR_MM	ERVK	LTR
ERVB7_3-LTR_MM:ERVK:LTR	127.802	0.106027	0.240173	0.44146	0.65888	0.850678	130	134	118	130	ERVB7_3-LTR_MM	ERVK	LTR
ERVB7_4-LTR_MM:ERVK:LTR	117.844	0.165112	0.249327	0.662231	0.507823	0.747591	112	137	111	112	ERVB7_4-LTR_MM	ERVK	LTR
ETnERV-int:ERVK:LTR	134750	-0.350865	0.0634338	-5.5312	3.18043e-08	4.93767e-07	113894	120581	157746	149070	ETnERV-int	ERVK	LTR
ETnERV2-int:ERVK:LTR	6183.77	0.190222	0.0821789	2.31473	0.0206277	0.0794949	6112	6957	5985	5725	ETnERV2-int	ERVK	LTR
ETnERV3-int:ERVK:LTR	50340.5	1.23795	0.0671565	18.4338	7.03821e-76	2.96811e-73	67935	72511	31689	28835	ETnERV3-int	ERVK	LTR
IAP-d-int:ERVK:LTR	1864.22	-0.135943	0.0958019	-1.419	0.155899	0.364217	1695	1822	1950	2011	IAP-d-int	ERVK	LTR
IAP1-MM_I-int:ERVK:LTR	678.757	-0.0858496	0.13388	-0.641243	0.521365	0.757006	715	590	728	692	IAP1-MM_I-int	ERVK	LTR
IAP1-MM_LTR:ERVK:LTR	457.821	0.702531	0.159714	4.39869	1.08908e-05	0.000109088	505	630	355	340	IAP1-MM_LTR	ERVK	LTR
IAPA_MM-int:ERVK:LTR	36.7477	0.886403	0.347156	2.55333	0.01067	0.0465649	79	29	19	20	IAPA_MM-int	ERVK	LTR
IAPEY_LTR:ERVK:LTR	234.907	0.248183	0.205096	1.21009	0.226246	0.465374	218	291	206	225	IAPEY_LTR	ERVK	LTR
IAPEy-int:ERVK:LTR	1780.74	-0.583791	0.0942265	-6.19561	5.80591e-10	1.15359e-08	1475	1339	2257	2092	IAPEy-int	ERVK	LTR
IAPEY2_LTR:ERVK:LTR	769.394	-0.349495	0.123346	-2.83346	0.00460465	0.023078	639	696	889	866	IAPEY2_LTR	ERVK	LTR
IAPEY3_LTR:ERVK:LTR	240.522	0.323548	0.205398	1.57522	0.115205	0.294483	235	300	245	184	IAPEY3_LTR	ERVK	LTR
IAPEY3-int:ERVK:LTR	1486.28	-0.335965	0.0968528	-3.46882	0.000522746	0.00353007	1289	1309	1696	1675	IAPEY3-int	ERVK	LTR
IAPEY3C_LTR:ERVK:LTR	129.453	0.26929	0.24239	1.11098	0.266577	0.516979	132	152	109	125	IAPEY3C_LTR	ERVK	LTR
IAPEY4_I-int:ERVK:LTR	2659.11	-0.414678	0.0974313	-4.25611	2.08019e-05	0.00019855	2061	2440	3122	3057	IAPEY4_I-int	ERVK	LTR
IAPEY4_LTR:ERVK:LTR	214.897	-0.552782	0.200319	-2.75951	0.00578888	0.0279324	177	161	286	241	IAPEY4_LTR	ERVK	LTR
IAPEY5_I-int:ERVK:LTR	82.369	0.0262331	0.278	0.0943638	0.92482	0.969141	77	88	78	87	IAPEY5_I-int	ERVK	LTR
IAPEY5_LTR:ERVK:LTR	32.8022	0.223137	0.345014	0.646748	0.517795	0.754777	26	47	25	33	IAPEY5_LTR	ERVK	LTR
IAPEz-int:ERVK:LTR	16324.3	0.599911	0.0641981	9.34469	9.21612e-21	4.64493e-19	20149	18909	13537	12747	IAPEz-int	ERVK	LTR
IAPLTR1_Mm:ERVK:LTR	1190.17	0.520956	0.104886	4.96689	6.80364e-07	8.52063e-06	1436	1355	1035	940	IAPLTR1_Mm	ERVK	LTR
IAPLTR1a_Mm:ERVK:LTR	953.321	0.384818	0.117874	3.26467	0.00109593	0.00671884	1027	1120	894	778	IAPLTR1a_Mm	ERVK	LTR
IAPLTR2_Mm:ERVK:LTR	420.952	0.166132	0.152169	1.09176	0.274938	0.527856	452	433	396	406	IAPLTR2_Mm	ERVK	LTR
IAPLTR2a:ERVK:LTR	283.049	0.501824	0.187821	2.67182	0.00754404	0.0348083	298	367	254	214	IAPLTR2a	ERVK	LTR
IAPLTR2a2_Mm:ERVK:LTR	387.867	0.379496	0.161128	2.35525	0.0185101	0.0729252	420	455	368	311	IAPLTR2a2_Mm	ERVK	LTR
IAPLTR2b:ERVK:LTR	268.117	0.482516	0.181519	2.65822	0.00785555	0.0359768	307	319	224	223	IAPLTR2b	ERVK	LTR
IAPLTR3-int:ERVK:LTR	773.387	1.01397	0.155871	6.50517	7.76067e-11	1.72252e-09	851	1222	512	501	IAPLTR3-int	ERVK	LTR
IAPLTR3:ERVK:LTR	71.9861	-0.0589391	0.287616	-0.204923	0.837632	0.937245	67	72	81	69	IAPLTR3	ERVK	LTR
IAPLTR4_I:ERVK:LTR	233.925	0.47943	0.202036	2.37299	0.0176447	0.070239	257	290	173	215	IAPLTR4_I	ERVK	LTR
IAPLTR4:ERVK:LTR	132.289	0.889464	0.245389	3.62471	0.000289285	0.00209875	153	199	87	89	IAPLTR4	ERVK	LTR
LTR10_RN:ERVK:LTR	186.22	0.412479	0.211829	1.94723	0.0515072	0.16211	201	226	153	165	LTR10_RN	ERVK	LTR
MERVK26-int:ERVK:LTR	380.738	-0.216227	0.169265	-1.27745	0.201443	0.431355	311	383	401	432	MERVK26-int	ERVK	LTR
MLTR11A:ERVK:LTR	834.349	0.0929662	0.123597	0.75217	0.451949	0.703561	799	909	821	815	MLTR11A	ERVK	LTR
MLTR11B:ERVK:LTR	1018.87	0.235742	0.1245	1.89351	0.0582895	0.178074	984	1204	987	907	MLTR11B	ERVK	LTR
MLTR13:ERVK:LTR	38.63	-0.294596	0.332874	-0.885007	0.376153	0.63649	34	31	40	50	MLTR13	ERVK	LTR
MLTR18_MM:ERVK:LTR	157.984	0.172176	0.227232	0.757711	0.448624	0.701928	148	186	155	144	MLTR18_MM	ERVK	LTR
MLTR18A_MM:ERVK:LTR	110.339	-0.0992018	0.251199	-0.394913	0.692907	0.870621	110	100	121	112	MLTR18A_MM	ERVK	LTR
MLTR18B_MM:ERVK:LTR	1136.41	-0.00587881	0.106264	-0.055323	0.955881	0.983662	1114	1134	1214	1098	MLTR18B_MM	ERVK	LTR
MLTR18C_MM:ERVK:LTR	313.54	0.308838	0.175927	1.75548	0.0791764	0.223522	322	370	273	290	MLTR18C_MM	ERVK	LTR
MLTR18D_MM:ERVK:LTR	297.084	0.198928	0.177925	1.11804	0.263548	0.513136	294	338	278	280	MLTR18D_MM	ERVK	LTR
MLTR25A:ERVK:LTR	1119.39	0.119977	0.108266	1.10817	0.267787	0.518748	1135	1178	1070	1103	MLTR25A	ERVK	LTR
MLTR25C:ERVK:LTR	282.665	0.172385	0.181362	0.950503	0.341857	0.601407	277	319	282	255	MLTR25C	ERVK	LTR
MLTR31A_MM:ERVK:LTR	177.808	0.433501	0.219622	1.97385	0.0483983	0.154623	185	226	165	136	MLTR31A_MM	ERVK	LTR
MLTR31C_MM:ERVK:LTR	119.816	0.0490779	0.249136	0.196992	0.843834	0.939796	108	134	115	123	MLTR31C_MM	ERVK	LTR
MLTR31D_MM:ERVK:LTR	129.927	0.59872	0.23838	2.51162	0.0120179	0.0515331	165	153	106	96	MLTR31D_MM	ERVK	LTR
MLTR31E_MM:ERVK:LTR	101.072	1.2357	0.294167	4.20069	2.661e-05	0.000248472	98	202	49	53	MLTR31E_MM	ERVK	LTR
MLTR31F_MM:ERVK:LTR	481.077	0.224509	0.164158	1.36764	0.171424	0.388199	455	576	414	480	MLTR31F_MM	ERVK	LTR
MLTR31FA_MM:ERVK:LTR	267.388	0.0706767	0.180881	0.390735	0.695993	0.872093	273	271	263	265	MLTR31FA_MM	ERVK	LTR
MLTR32C_MM:ERVK:LTR	49.9956	-0.109796	0.316861	-0.346512	0.728958	0.888714	52	42	60	47	MLTR32C_MM	ERVK	LTR
MMERVK10C-int:ERVK:LTR	12211.5	0.380489	0.0749596	5.07592	3.85621e-07	5.03696e-06	12962	14442	11033	10462	MMERVK10C-int	ERVK	LTR
MMERVK10D3_I-int:ERVK:LTR	1867.33	0.504707	0.117449	4.29725	1.72928e-05	0.00016745	1899	2457	1565	1548	MMERVK10D3_I-int	ERVK	LTR
MMERVK10D3_LTR:ERVK:LTR	52.8672	0.50712	0.32198	1.575	0.115256	0.294539	47	83	38	43	MMERVK10D3_LTR	ERVK	LTR
MMERVK9C_I-int:ERVK:LTR	10644.7	0.220082	0.0788171	2.79231	0.00523333	0.0257229	10622	12093	10236	9700	MMERVK9C_I-int	ERVK	LTR
MMERVK9E_I-int:ERVK:LTR	9291.32	0.300989	0.0879931	3.4206	0.000624824	0.00413428	9257	11090	8751	8117	MMERVK9E_I-int	ERVK	LTR
MMETn-int:ERVK:LTR	257544	-0.529958	0.0626833	-8.45452	2.80231e-17	1.10089e-15	206085	210958	325181	293457	MMETn-int	ERVK	LTR
MMTV-int:ERVK:LTR	36.9018	-0.109369	0.335165	-0.326315	0.744186	0.895978	38	31	36	43	MMTV-int	ERVK	LTR
MRLTR33:ERVK:LTR	185.411	0.345957	0.215513	1.60527	0.108433	0.281881	185	231	162	164	MRLTR33	ERVK	LTR
MurERV4_19-int:ERVK:LTR	1041.07	0.217115	0.113576	1.91162	0.0559244	0.172532	1052	1170	1011	939	MurERV4_19-int	ERVK	LTR
MurERV4-int:ERVK:LTR	2432.84	0.024515	0.084206	0.291132	0.770951	0.908781	2411	2453	2528	2367	MurERV4-int	ERVK	LTR
MYSERV-int:ERVK:LTR	644.67	0.199467	0.130062	1.53363	0.12512	0.312293	667	702	607	607	MYSERV-int	ERVK	LTR
MYSERV16_I-int:ERVK:LTR	1508.77	0.483651	0.106947	4.52234	6.1159e-06	6.41192e-05	1618	1879	1298	1243	MYSERV16_I-int	ERVK	LTR
MYSERV6-int:ERVK:LTR	6333.55	0.206536	0.0754836	2.73616	0.006216	0.0296515	6460	6998	6036	5884	MYSERV6-int	ERVK	LTR
RLTR10-int:ERVK:LTR	3996.92	0.0646519	0.0814123	0.79413	0.42712	0.684239	3867	4233	4053	3873	RLTR10-int	ERVK	LTR
RLTR10:ERVK:LTR	1361.16	0.113044	0.106119	1.06526	0.286758	0.541544	1318	1487	1351	1300	RLTR10	ERVK	LTR
RLTR10A:ERVK:LTR	202.2	0.164764	0.216568	0.760795	0.44678	0.700581	186	240	219	166	RLTR10A	ERVK	LTR
RLTR10B:ERVK:LTR	430.812	0.175199	0.163233	1.0733	0.283135	0.537452	400	508	420	398	RLTR10B	ERVK	LTR
RLTR10B2:ERVK:LTR	311.504	0.646461	0.181692	3.558	0.000373692	0.00262742	342	421	260	223	RLTR10B2	ERVK	LTR
RLTR10C:ERVK:LTR	1066.44	0.491702	0.110064	4.46743	7.91645e-06	8.11839e-05	1199	1280	900	889	RLTR10C	ERVK	LTR
RLTR10D:ERVK:LTR	267.902	0.19302	0.18515	1.0425	0.297178	0.552734	265	304	248	256	RLTR10D	ERVK	LTR
RLTR10D2:ERVK:LTR	259.847	0.782743	0.188425	4.15413	3.26526e-05	0.000299349	312	350	203	174	RLTR10D2	ERVK	LTR
RLTR10E:ERVK:LTR	148.397	0.231773	0.243229	0.952899	0.340641	0.599984	188	134	160	114	RLTR10E	ERVK	LTR
RLTR10F:ERVK:LTR	67.427	0.435188	0.307166	1.41678	0.156546	0.365109	62	98	67	43	RLTR10F	ERVK	LTR
RLTR11A:ERVK:LTR	1292.23	0.0679558	0.111254	0.610816	0.541322	0.771232	1215	1407	1342	1218	RLTR11A	ERVK	LTR
RLTR11A2:ERVK:LTR	1675.91	0.156313	0.100469	1.55584	0.119746	0.30298	1649	1855	1627	1585	RLTR11A2	ERVK	LTR
RLTR11B:ERVK:LTR	648.96	0.416154	0.134409	3.09617	0.00196036	0.0110922	698	779	549	571	RLTR11B	ERVK	LTR
RLTR11C_MM:ERVK:LTR	334.398	0.346604	0.173721	1.99517	0.046024	0.149113	348	399	280	311	RLTR11C_MM	ERVK	LTR
RLTR11D:ERVK:LTR	188.549	-0.0111834	0.208489	-0.0536403	0.957222	0.984332	177	195	191	193	RLTR11D	ERVK	LTR
RLTR12A:ERVK:LTR	361.887	0.201432	0.168981	1.19204	0.233244	0.474432	354	416	327	352	RLTR12A	ERVK	LTR
RLTR12B:ERVK:LTR	554.184	0.0897537	0.136138	0.659282	0.509715	0.748809	561	573	553	535	RLTR12B	ERVK	LTR
RLTR12B2:ERVK:LTR	51.7336	0.175658	0.317422	0.553389	0.579997	0.798738	45	66	46	50	RLTR12B2	ERVK	LTR
RLTR12BD_Mm:ERVK:LTR	121.66	0.346143	0.251849	1.37441	0.169315	0.384982	136	139	127	86	RLTR12BD_Mm	ERVK	LTR
RLTR12C:ERVK:LTR	198.01	-0.0644702	0.203795	-0.316349	0.751738	0.900043	197	186	219	193	RLTR12C	ERVK	LTR
RLTR12D:ERVK:LTR	211.436	0.0755116	0.200876	0.375912	0.706983	0.877581	203	228	221	196	RLTR12D	ERVK	LTR
RLTR12E:ERVK:LTR	363.632	0.137355	0.161259	0.851769	0.394342	0.654492	369	388	366	335	RLTR12E	ERVK	LTR
RLTR12F:ERVK:LTR	6.78811	0.493453	0.305803	1.61363	0.106608	0.278369	6	16	4	1	RLTR12F	ERVK	LTR
RLTR12G:ERVK:LTR	80.3566	0.201393	0.277619	0.725428	0.468189	0.717446	88	85	75	74	RLTR12G	ERVK	LTR
RLTR12H:ERVK:LTR	237.901	-0.272646	0.193377	-1.40992	0.158564	0.368278	195	228	268	264	RLTR12H	ERVK	LTR
RLTR13A:ERVK:LTR	281.009	-0.00781758	0.184608	-0.0423469	0.966222	0.986853	250	305	297	275	RLTR13A	ERVK	LTR
RLTR13A1:ERVK:LTR	129.804	0.0964718	0.242895	0.397174	0.691239	0.869619	118	149	125	128	RLTR13A1	ERVK	LTR
RLTR13A2:ERVK:LTR	246.988	0.413398	0.193458	2.13689	0.0326072	0.114356	258	307	227	197	RLTR13A2	ERVK	LTR
RLTR13A3:ERVK:LTR	244.749	0.319631	0.194394	1.64424	0.100126	0.265598	244	299	225	212	RLTR13A3	ERVK	LTR
RLTR13B1:ERVK:LTR	939.892	1.13522	0.122651	9.25574	2.12758e-20	1.0543e-18	1200	1379	581	591	RLTR13B1	ERVK	LTR
RLTR13B2:ERVK:LTR	6540.93	1.13993	0.0796342	14.3146	1.77481e-46	3.16161e-44	8481	9406	4299	3932	RLTR13B2	ERVK	LTR
RLTR13B3:ERVK:LTR	288.476	0.016649	0.182872	0.0910418	0.927459	0.970381	260	315	306	276	RLTR13B3	ERVK	LTR
RLTR13B4:ERVK:LTR	337.928	0.392464	0.17338	2.26361	0.0235983	0.0886128	347	419	308	279	RLTR13B4	ERVK	LTR
RLTR13C1:ERVK:LTR	357.046	0.13245	0.173937	0.761483	0.446369	0.699989	335	407	380	310	RLTR13C1	ERVK	LTR
RLTR13C2:ERVK:LTR	585.711	0.559277	0.143424	3.89946	9.64085e-05	0.000793383	634	758	487	464	RLTR13C2	ERVK	LTR
RLTR13C3:ERVK:LTR	199.712	0.379049	0.208642	1.81675	0.0692559	0.202362	231	222	157	189	RLTR13C3	ERVK	LTR
RLTR13D:ERVK:LTR	1.25005	0.115953	0.17374	0.667393	0.504521	NA	2	2	1	0	RLTR13D	ERVK	LTR
RLTR13D1:ERVK:LTR	160.001	0.0502839	0.234654	0.214289	0.830322	0.934739	132	191	159	159	RLTR13D1	ERVK	LTR
RLTR13D2:ERVK:LTR	142.459	0.497568	0.231589	2.1485	0.0316743	0.111654	159	178	119	114	RLTR13D2	ERVK	LTR
RLTR13D3:ERVK:LTR	128.7	0.0783866	0.238873	0.328152	0.742797	0.895412	125	138	130	123	RLTR13D3	ERVK	LTR
RLTR13D3A:ERVK:LTR	160.428	0.748685	0.241833	3.09588	0.00196228	0.011097	163	247	127	104	RLTR13D3A	ERVK	LTR
RLTR13D3A1:ERVK:LTR	596.552	-0.0804903	0.133938	-0.600952	0.547872	0.775439	557	591	624	621	RLTR13D3A1	ERVK	LTR
RLTR13D4:ERVK:LTR	101.079	1.12551	0.26582	4.23409	2.29475e-05	0.00021702	131	157	55	60	RLTR13D4	ERVK	LTR
RLTR13D5:ERVK:LTR	377.981	1.13432	0.180234	6.29357	3.10247e-10	6.39177e-09	444	603	241	220	RLTR13D5	ERVK	LTR
RLTR13D6:ERVK:LTR	384.808	0.284231	0.176974	1.60606	0.10826	0.281608	356	486	367	332	RLTR13D6	ERVK	LTR
RLTR13E:ERVK:LTR	844.373	0.519773	0.128377	4.0488	5.148e-05	0.000450374	904	1077	730	668	RLTR13E	ERVK	LTR
RLTR13F:ERVK:LTR	20.0115	0.280906	0.353881	0.793787	0.42732	0.684366	20	27	16	17	RLTR13F	ERVK	LTR
RLTR13G:ERVK:LTR	346.441	0.638407	0.186021	3.4319	0.000599369	0.003985	363	484	302	237	RLTR13G	ERVK	LTR
RLTR15:ERVK:LTR	1296.61	0.279362	0.113128	2.46943	0.0135327	0.0568951	1292	1531	1208	1162	RLTR15	ERVK	LTR
RLTR16:ERVK:LTR	432.488	0.418514	0.159718	2.62032	0.00878466	0.0394708	457	530	353	390	RLTR16	ERVK	LTR
RLTR16B_MM:ERVK:LTR	495.589	0.425652	0.142964	2.97734	0.00290758	0.0155533	589	544	438	414	RLTR16B_MM	ERVK	LTR
RLTR16C_MM:ERVK:LTR	388.894	0.316974	0.156393	2.02677	0.0426858	0.140833	443	417	353	345	RLTR16C_MM	ERVK	LTR
RLTR17:ERVK:LTR	2152.44	0.311585	0.0887196	3.51201	0.000444724	0.00305308	2473	2262	1982	1908	RLTR17	ERVK	LTR
RLTR17B_Mm:ERVK:LTR	1367.25	0.0888867	0.101458	0.876092	0.38098	0.641146	1356	1439	1399	1289	RLTR17B_Mm	ERVK	LTR
RLTR17C_Mm:ERVK:LTR	204.09	0.0367268	0.203807	0.180203	0.856993	0.945534	192	218	201	207	RLTR17C_Mm	ERVK	LTR
RLTR17D_Mm:ERVK:LTR	470.884	0.0963349	0.144683	0.665836	0.505516	0.746044	482	484	468	454	RLTR17D_Mm	ERVK	LTR
RLTR18-int:ERVK:LTR	566.986	-0.209694	0.135653	-1.54581	0.12215	0.306934	508	531	627	610	RLTR18-int	ERVK	LTR
RLTR18:ERVK:LTR	416.147	0.111452	0.158947	0.701186	0.483187	0.728924	393	465	416	394	RLTR18	ERVK	LTR
RLTR18B:ERVK:LTR	704.22	-0.156472	0.125346	-1.24832	0.211914	0.445716	673	645	747	761	RLTR18B	ERVK	LTR
RLTR19-int:ERVK:LTR	4402.29	0.0741393	0.0872614	0.849623	0.395534	0.655677	4165	4784	4362	4334	RLTR19-int	ERVK	LTR
RLTR19:ERVK:LTR	467.193	0.927607	0.159118	5.82967	5.55365e-09	9.63564e-08	548	680	331	307	RLTR19	ERVK	LTR
RLTR19A:ERVK:LTR	26.9506	-0.0431017	0.348442	-0.123699	0.901554	0.963473	22	30	27	29	RLTR19A	ERVK	LTR
RLTR19A2:ERVK:LTR	25.5336	-0.215595	0.351445	-0.613452	0.539577	0.770073	26	18	38	21	RLTR19A2	ERVK	LTR
RLTR19B:ERVK:LTR	150.466	0.344747	0.244389	1.41065	0.158348	0.368018	142	197	155	109	RLTR19B	ERVK	LTR
RLTR19C:ERVK:LTR	107.583	0.354543	0.25705	1.37927	0.167811	0.382868	113	131	103	84	RLTR19C	ERVK	LTR
RLTR19D:ERVK:LTR	43.3901	0.16349	0.328411	0.497822	0.618609	0.826092	39	54	47	34	RLTR19D	ERVK	LTR
RLTR1F_Mm:ERVK:LTR	17.7521	0.234247	0.354013	0.66169	0.50817	0.747815	22	19	13	17	RLTR1F_Mm	ERVK	LTR
RLTR20A:ERVK:LTR	141.062	0.177275	0.236276	0.750289	0.453081	0.704315	132	167	134	132	RLTR20A	ERVK	LTR
RLTR20A1:ERVK:LTR	31.6307	-0.0444001	0.345854	-0.128378	0.89785	0.961742	22	39	39	27	RLTR20A1	ERVK	LTR
RLTR20A2:ERVK:LTR	195.364	0.545828	0.211438	2.58151	0.00983694	0.0434896	212	255	151	163	RLTR20A2	ERVK	LTR
RLTR20A2B_MM:ERVK:LTR	65.6378	0.428529	0.299747	1.42964	0.152821	0.359546	72	83	64	44	RLTR20A2B_MM	ERVK	LTR
RLTR20A3_MM:ERVK:LTR	362.352	0.201397	0.167661	1.20121	0.229668	0.470124	352	419	355	326	RLTR20A3_MM	ERVK	LTR
RLTR20A4:ERVK:LTR	2026.15	0.0727669	0.0944681	0.77028	0.441134	0.695769	1957	2161	2082	1925	RLTR20A4	ERVK	LTR
RLTR20B1:ERVK:LTR	1246.86	-0.292737	0.102653	-2.85172	0.00434831	0.0219691	1088	1128	1418	1373	RLTR20B1	ERVK	LTR
RLTR20B2:ERVK:LTR	228.094	0.0834912	0.206339	0.404631	0.685748	0.866844	197	269	229	219	RLTR20B2	ERVK	LTR
RLTR20B3:ERVK:LTR	249.754	0.258445	0.203681	1.26887	0.204488	0.435577	234	309	209	247	RLTR20B3	ERVK	LTR
RLTR20B3A_MM:ERVK:LTR	223.774	0.0484999	0.195678	0.247856	0.804246	0.92389	241	211	234	212	RLTR20B3A_MM	ERVK	LTR
RLTR20B4_MM:ERVK:LTR	116.62	-0.0985321	0.245992	-0.40055	0.688751	0.868833	111	111	125	121	RLTR20B4_MM	ERVK	LTR
RLTR20B5_MM:ERVK:LTR	258.285	0.358119	0.184966	1.93613	0.0528513	0.165297	280	300	225	229	RLTR20B5_MM	ERVK	LTR
RLTR20C:ERVK:LTR	137.361	0.183823	0.235352	0.781053	0.434771	0.690382	142	150	121	137	RLTR20C	ERVK	LTR
RLTR20C1_MM:ERVK:LTR	1161.95	-0.013195	0.106526	-0.123866	0.901421	0.963451	1108	1184	1218	1151	RLTR20C1_MM	ERVK	LTR
RLTR20C2_MM:ERVK:LTR	897.469	0.196938	0.121973	1.61461	0.106395	0.277982	883	1020	866	827	RLTR20C2_MM	ERVK	LTR
RLTR20D:ERVK:LTR	699.284	-0.191128	0.14432	-1.32434	0.18539	0.408674	568	721	728	787	RLTR20D	ERVK	LTR
RLTR21:ERVK:LTR	1389.96	0.198826	0.107155	1.8555	0.0635252	0.19009	1381	1567	1375	1248	RLTR21	ERVK	LTR
RLTR22_Mur:ERVK:LTR	1003.91	0.262274	0.136597	1.92006	0.0548508	0.16988	929	1246	946	899	RLTR22_Mur	ERVK	LTR
RLTR22_Mus:ERVK:LTR	545.966	0.318008	0.155366	2.04683	0.0406745	0.135783	525	681	483	496	RLTR22_Mus	ERVK	LTR
RLTR25A:ERVK:LTR	879.773	0.201383	0.114466	1.75933	0.0785215	0.222087	944	925	838	819	RLTR25A	ERVK	LTR
RLTR25B:ERVK:LTR	2000.79	0.321781	0.0990258	3.24947	0.00115622	0.00704483	2053	2360	1847	1753	RLTR25B	ERVK	LTR
RLTR26_Mus:ERVK:LTR	120.121	0.209112	0.24584	0.8506	0.394991	0.655207	122	136	108	115	RLTR26_Mus	ERVK	LTR
RLTR26:ERVK:LTR	251.971	0.380187	0.186756	2.03574	0.0417765	0.138633	273	297	227	212	RLTR26	ERVK	LTR
RLTR26B_MM:ERVK:LTR	139.893	0.0820576	0.254744	0.322117	0.747364	0.897372	107	179	133	141	RLTR26B_MM	ERVK	LTR
RLTR26C_MM:ERVK:LTR	123.292	1.01026	0.249335	4.05182	5.08205e-05	0.00044517	151	188	78	75	RLTR26C_MM	ERVK	LTR
RLTR26D_MM:ERVK:LTR	158.893	0.292237	0.240466	1.2153	0.224253	0.46238	138	213	149	136	RLTR26D_MM	ERVK	LTR
RLTR27:ERVK:LTR	396.972	0.52088	0.164126	3.17365	0.00150535	0.0088396	423	512	331	322	RLTR27	ERVK	LTR
RLTR3_Mm:ERVK:LTR	4.23574	-0.0253452	0.279266	-0.0907565	0.927686	NA	3	5	5	4	RLTR3_Mm	ERVK	LTR
RLTR31_Mm:ERVK:LTR	99.8339	0.274362	0.270537	1.01414	0.310517	0.567582	132	89	84	95	RLTR31_Mm	ERVK	LTR
RLTR31_Mur:ERVK:LTR	258.092	0.427792	0.188137	2.27383	0.0229761	0.0867966	287	306	243	198	RLTR31_Mur	ERVK	LTR
RLTR31A_Mm:ERVK:LTR	77.6466	0.106602	0.28252	0.377324	0.705933	0.877068	82	79	69	81	RLTR31A_Mm	ERVK	LTR
RLTR31B_Mm:ERVK:LTR	144.314	0.568332	0.231234	2.45783	0.0139781	0.0585059	167	182	110	118	RLTR31B_Mm	ERVK	LTR
RLTR31B2:ERVK:LTR	684.403	-0.0397982	0.127318	-0.31259	0.754592	0.901284	649	688	707	701	RLTR31B2	ERVK	LTR
RLTR31C_MM:ERVK:LTR	520.999	0.204722	0.141817	1.44356	0.148862	0.352804	553	556	474	504	RLTR31C_MM	ERVK	LTR
RLTR31D_MM:ERVK:LTR	1108.72	0.0991427	0.11574	0.856599	0.391666	0.652062	1054	1220	1080	1089	RLTR31D_MM	ERVK	LTR
RLTR31M:ERVK:LTR	130.093	0.773466	0.238482	3.24329	0.00118157	0.00717696	169	166	93	92	RLTR31M	ERVK	LTR
RLTR33:ERVK:LTR	610.037	0.473533	0.150505	3.1463	0.0016535	0.00959236	616	798	510	516	RLTR33	ERVK	LTR
RLTR34B_MM:ERVK:LTR	448.353	0.109403	0.148572	0.736363	0.46151	0.711619	453	471	457	417	RLTR34B_MM	ERVK	LTR
RLTR34C_MM:ERVK:LTR	95.3568	0.300623	0.277026	1.08518	0.277842	0.530868	102	111	66	102	RLTR34C_MM	ERVK	LTR
RLTR34D_MM:ERVK:LTR	165.619	0.211214	0.222977	0.947246	0.343513	0.603374	162	193	147	161	RLTR34D_MM	ERVK	LTR
RLTR40:ERVK:LTR	2530.13	-0.2801	0.104796	-2.67281	0.00752183	0.0347488	2018	2497	2839	2801	RLTR40	ERVK	LTR
RLTR42-int:ERVK:LTR	583.794	0.483197	0.14731	3.28014	0.00103757	0.00640199	605	752	505	474	RLTR42-int	ERVK	LTR
RLTR42:ERVK:LTR	59.7825	0.341273	0.310162	1.10031	0.271198	0.523058	53	84	50	52	RLTR42	ERVK	LTR
RLTR43C:ERVK:LTR	29.14	0.53096	0.351873	1.50895	0.131311	0.32287	21	55	17	23	RLTR43C	ERVK	LTR
RLTR44-int:ERVK:LTR	374.5	0.227038	0.165825	1.36914	0.170955	0.387433	444	361	366	331	RLTR44-int	ERVK	LTR
RLTR44A:ERVK:LTR	43.8157	-0.18431	0.325829	-0.565664	0.571622	0.793018	46	33	48	49	RLTR44A	ERVK	LTR
RLTR44B:ERVK:LTR	65.7958	0.750768	0.297277	2.52548	0.0115539	0.0497913	95	78	44	46	RLTR44B	ERVK	LTR
RLTR44C:ERVK:LTR	19.7678	0.0318688	0.354079	0.0900046	0.928284	0.970625	19	21	14	25	RLTR44C	ERVK	LTR
RLTR44D:ERVK:LTR	19.2478	0.703616	0.354068	1.98724	0.0468962	0.151187	34	22	13	8	RLTR44D	ERVK	LTR
RLTR44E:ERVK:LTR	97.6923	-0.0460834	0.261009	-0.176558	0.859855	0.946519	97	93	103	99	RLTR44E	ERVK	LTR
RLTR45-int:ERVK:LTR	7969.53	0.966578	0.0760638	12.7075	5.37433e-37	6.03561e-35	11170	9799	5499	5389	RLTR45-int	ERVK	LTR
RLTR45:ERVK:LTR	847.008	0.810047	0.118442	6.83918	7.96475e-12	1.97579e-10	1108	1044	651	585	RLTR45	ERVK	LTR
RLTR46:ERVK:LTR	5.52193	0.389211	0.298534	1.30374	0.192322	NA	7	10	3	2	RLTR46	ERVK	LTR
RLTR46A:ERVK:LTR	8.52666	0.16922	0.328473	0.515174	0.606432	0.817855	8	12	5	9	RLTR46A	ERVK	LTR
RLTR46A2:ERVK:LTR	60.2125	-0.174177	0.303179	-0.574503	0.565628	0.788782	62	48	70	62	RLTR46A2	ERVK	LTR
RLTR46B:ERVK:LTR	18.2352	-0.00575798	0.354066	-0.0162625	0.987025	0.993274	19	17	15	22	RLTR46B	ERVK	LTR
RLTR47:ERVK:LTR	60.4907	0.371939	0.301763	1.23255	0.217743	0.453298	70	70	48	54	RLTR47	ERVK	LTR
RLTR49:ERVK:LTR	148.456	0.39063	0.231664	1.68619	0.0917585	0.24937	152	187	127	128	RLTR49	ERVK	LTR
RLTR50A:ERVK:LTR	6.78474	0.396542	0.313849	1.26348	0.206417	0.438591	8	12	3	4	RLTR50A	ERVK	LTR
RLTR50B:ERVK:LTR	90.5978	0.0729356	0.268994	0.271142	0.786282	0.914916	88	97	86	92	RLTR50B	ERVK	LTR
RLTR53_Mm:ERVK:LTR	170.62	-0.144158	0.221153	-0.651849	0.514499	0.751828	146	173	172	193	RLTR53_Mm	ERVK	LTR
RLTR53B_Mm:ERVK:LTR	17.8492	0.286664	0.352186	0.813957	0.41567	0.674027	16	27	7	21	RLTR53B_Mm	ERVK	LTR
RLTR8:ERVK:LTR	247.581	0.373898	0.190076	1.9671	0.0491717	0.156489	261	298	216	216	RLTR8	ERVK	LTR
RLTR9A:ERVK:LTR	224.881	-0.139306	0.197671	-0.704738	0.480973	0.727693	195	227	237	243	RLTR9A	ERVK	LTR
RLTR9A2:ERVK:LTR	89.5346	-0.0196957	0.268991	-0.0732206	0.941631	0.977929	88	88	89	94	RLTR9A2	ERVK	LTR
RLTR9A3:ERVK:LTR	156.172	0.489515	0.225761	2.16829	0.0301367	0.107537	170	198	135	122	RLTR9A3	ERVK	LTR
RLTR9A3A:ERVK:LTR	91.6403	1.13817	0.285179	3.99108	6.57744e-05	0.000561173	120	145	65	36	RLTR9A3A	ERVK	LTR
RLTR9A3B:ERVK:LTR	86.2246	-0.244202	0.27669	-0.88258	0.377463	0.63782	66	87	96	97	RLTR9A3B	ERVK	LTR
RLTR9A4:ERVK:LTR	0.753828	-0.034189	0.130843	-0.261298	0.793863	NA	1	0	0	2	RLTR9A4	ERVK	LTR
RLTR9B:ERVK:LTR	119.903	0.0756698	0.243987	0.310139	0.756455	0.902347	127	118	123	113	RLTR9B	ERVK	LTR
RLTR9B2:ERVK:LTR	35.241	0.140516	0.337982	0.41575	0.677593	0.862019	33	42	30	36	RLTR9B2	ERVK	LTR
RLTR9C:ERVK:LTR	50.9775	0.465294	0.314287	1.48048	0.138746	0.335373	59	64	43	38	RLTR9C	ERVK	LTR
RLTR9D:ERVK:LTR	937.181	0.402169	0.123235	3.26343	0.00110073	0.00674494	979	1143	863	768	RLTR9D	ERVK	LTR
RLTR9D2:ERVK:LTR	144.409	0.979991	0.244087	4.01492	5.94661e-05	0.000512858	163	230	90	93	RLTR9D2	ERVK	LTR
RLTR9E:ERVK:LTR	4615.41	0.254819	0.0795685	3.20251	0.00136235	0.00812455	4769	5193	4420	4112	RLTR9E	ERVK	LTR
RLTR9F:ERVK:LTR	116.732	-0.0131492	0.248982	-0.0528119	0.957882	0.984558	105	125	119	119	RLTR9F	ERVK	LTR
RLTRETN_Mm:ERVK:LTR	11610	-0.403352	0.0830028	-4.8595	1.1768e-06	1.40482e-05	9100	10660	13564	13304	RLTRETN_Mm	ERVK	LTR
RMER12:ERVK:LTR	1670.88	0.0575453	0.111748	0.514956	0.606583	0.817855	1514	1863	1676	1644	RMER12	ERVK	LTR
RMER12B:ERVK:LTR	355.044	0.514748	0.179111	2.87391	0.00405428	0.0207114	358	478	298	286	RMER12B	ERVK	LTR
RMER12C:ERVK:LTR	813.9	0.104306	0.124062	0.840761	0.400482	0.660248	792	881	843	748	RMER12C	ERVK	LTR
RMER13A:ERVK:LTR	367.325	0.228947	0.173769	1.31753	0.18766	0.411708	356	433	317	364	RMER13A	ERVK	LTR
RMER13A1:ERVK:LTR	608.936	0.0360424	0.139162	0.258995	0.795639	0.919546	563	659	612	607	RMER13A1	ERVK	LTR
RMER13A2:ERVK:LTR	569.309	0.206727	0.145767	1.4182	0.156131	0.364609	549	663	529	539	RMER13A2	ERVK	LTR
RMER13B:ERVK:LTR	533.65	0.455258	0.158194	2.87785	0.00400395	0.0204897	536	695	435	468	RMER13B	ERVK	LTR
RMER16_Mm:ERVK:LTR	138.376	0.825217	0.236175	3.49409	0.000475682	0.0032462	169	192	102	90	RMER16_Mm	ERVK	LTR
RMER16-int:ERVK:LTR	6456.55	0.164809	0.0761752	2.16356	0.0304983	0.108378	6478	7055	6391	5957	RMER16-int	ERVK	LTR
RMER16:ERVK:LTR	122.187	0.328092	0.244985	1.33923	0.180494	0.401853	139	135	100	115	RMER16	ERVK	LTR
RMER16A2:ERVK:LTR	365.183	0.189403	0.172951	1.09512	0.273463	0.526209	346	428	376	314	RMER16A2	ERVK	LTR
RMER16A3:ERVK:LTR	126.78	-0.142263	0.240024	-0.592705	0.553379	0.780068	114	123	143	129	RMER16A3	ERVK	LTR
RMER16B:ERVK:LTR	20.7014	0.28724	0.354085	0.811217	0.417241	0.67561	19	30	23	11	RMER16B	ERVK	LTR
RMER16B2:ERVK:LTR	136.002	0.44765	0.24037	1.86234	0.0625558	0.187831	139	178	114	113	RMER16B2	ERVK	LTR
RMER16B3:ERVK:LTR	14.3849	-0.384006	0.351213	-1.09337	0.274232	0.52699	9	11	22	16	RMER16B3	ERVK	LTR
RMER16C:ERVK:LTR	31.8476	0.468124	0.349088	1.34099	0.179923	0.401105	23	57	23	24	RMER16C	ERVK	LTR
RMER17A-int:ERVK:LTR	65.0222	0.492019	0.30053	1.63717	0.101594	0.268699	66	91	54	49	RMER17A-int	ERVK	LTR
RMER17A:ERVK:LTR	371.706	0.37399	0.164924	2.26765	0.0233505	0.0878897	386	451	330	321	RMER17A	ERVK	LTR
RMER17A2:ERVK:LTR	404.208	0.346917	0.154954	2.23883	0.0251667	0.0933317	438	464	370	347	RMER17A2	ERVK	LTR
RMER17B:ERVK:LTR	766.904	0.208665	0.137658	1.51583	0.129563	0.319906	724	909	758	682	RMER17B	ERVK	LTR
RMER17B2:ERVK:LTR	190.274	-0.0828997	0.208862	-0.396911	0.691433	0.869619	172	193	195	203	RMER17B2	ERVK	LTR
RMER17C-int:ERVK:LTR	435.713	0.543395	0.175717	3.09245	0.00198511	0.0111955	427	607	358	350	RMER17C-int	ERVK	LTR
RMER17C:ERVK:LTR	1150.93	0.197198	0.113584	1.73614	0.082539	0.23008	1133	1307	1120	1052	RMER17C	ERVK	LTR
RMER17C2:ERVK:LTR	258.188	0.205654	0.186338	1.10366	0.269742	0.521271	262	289	258	226	RMER17C2	ERVK	LTR
RMER17D:ERVK:LTR	86.1037	0.610792	0.276383	2.20995	0.0271088	0.0990288	97	117	62	68	RMER17D	ERVK	LTR
RMER17D2:ERVK:LTR	364.345	0.143794	0.194729	0.738432	0.460252	0.710779	295	465	355	344	RMER17D2	ERVK	LTR
RMER19A:ERVK:LTR	1205.93	0.738128	0.109263	6.75549	1.42352e-11	3.43239e-10	1423	1579	915	904	RMER19A	ERVK	LTR
RMER19B:ERVK:LTR	5243.7	0.193162	0.0869738	2.22092	0.0263561	0.0968218	5130	5963	5006	4909	RMER19B	ERVK	LTR
RMER19B2:ERVK:LTR	1191.24	0.396008	0.131956	3.00107	0.00269031	0.0145272	1151	1541	1056	1019	RMER19B2	ERVK	LTR
RMER19C:ERVK:LTR	870.839	0.184408	0.13322	1.38424	0.166284	0.380556	816	1023	872	779	RMER19C	ERVK	LTR
RMER20A:ERVK:LTR	396.026	-0.0120005	0.163004	-0.0736206	0.941312	0.977773	354	427	411	396	RMER20A	ERVK	LTR
RMER20B:ERVK:LTR	505.786	0.426652	0.147433	2.89387	0.0038053	0.019614	539	617	430	438	RMER20B	ERVK	LTR
RMER20C_Mm:ERVK:LTR	283.952	0.278974	0.179862	1.55105	0.120891	0.304909	297	324	277	240	RMER20C_Mm	ERVK	LTR
RMER3D-int:ERVK:LTR	1178.51	0.419943	0.110392	3.80409	0.000142324	0.00112208	1267	1414	1017	1019	RMER3D-int	ERVK	LTR
RMER4A:ERVK:LTR	1670.71	0.160693	0.0950857	1.68998	0.0910316	0.247804	1722	1777	1587	1609	RMER4A	ERVK	LTR
RMER4B:ERVK:LTR	3071.1	0.181258	0.0858874	2.11042	0.0348225	0.120491	3086	3387	2942	2891	RMER4B	ERVK	LTR
RMER6-int:ERVK:LTR	381.739	0.431524	0.17909	2.40954	0.0159726	0.0649198	367	509	328	323	RMER6-int	ERVK	LTR
RMER6A:ERVK:LTR	6200	0.191762	0.0769332	2.49258	0.0126819	0.053866	6284	6827	5867	5863	RMER6A	ERVK	LTR
RMER6B:ERVK:LTR	1614.03	0.268438	0.0983209	2.73022	0.00632915	0.0300449	1675	1826	1513	1452	RMER6B	ERVK	LTR
RMER6BA:ERVK:LTR	635.526	0.214048	0.138996	1.53995	0.123572	0.309585	618	738	608	582	RMER6BA	ERVK	LTR
RMER6C:ERVK:LTR	1804.66	0.19822	0.108764	1.82248	0.0683818	0.200444	1737	2089	1805	1602	RMER6C	ERVK	LTR
RMER6D:ERVK:LTR	1007.49	0.140693	0.119223	1.18008	0.237969	0.480361	967	1129	977	964	RMER6D	ERVK	LTR
RNERVK23-int:ERVK:LTR	195.12	-1.03244	0.20993	-4.91803	8.74175e-07	1.07141e-05	119	122	299	247	RNERVK23-int	ERVK	LTR
SRV_MM-int:ERVK:LTR	370.233	0.899398	0.166701	5.39528	6.84183e-08	1.01273e-06	504	465	285	227	SRV_MM-int	ERVK	LTR
EUTREP15:ERV1?:LTR	0	NA	NA	NA	NA	NA	0	0	0	0	EUTREP15	ERV1?	LTR
LTR103_Mam:ERV1?:LTR	0	NA	NA	NA	NA	NA	0	0	0	0	LTR103_Mam	ERV1?	LTR
LTR103b_Mam:ERV1?:LTR	0	NA	NA	NA	NA	NA	0	0	0	0	LTR103b_Mam	ERV1?	LTR
EUTREP7:ERV1:LTR	40.8193	-0.455337	0.335605	-1.35677	0.174856	0.393855	40	22	44	58	EUTREP7	ERV1	LTR
LTR109A2:ERV1:LTR	0	NA	NA	NA	NA	NA	0	0	0	0	LTR109A2	ERV1	LTR
LTR37-int:ERV1:LTR	91.4953	-0.369566	0.27372	-1.35016	0.176964	0.397187	68	85	97	117	LTR37-int	ERV1	LTR
LTR37A:ERV1:LTR	39.6299	-0.0895397	0.329964	-0.271362	0.786113	0.914859	39	36	41	43	LTR37A	ERV1	LTR
LTR37B:ERV1:LTR	14.0105	0.238524	0.35077	0.680001	0.496504	0.739696	14	19	11	12	LTR37B	ERV1	LTR
LTR45:ERV1:LTR	0.25449	0.029054	0.0983792	0.295327	0.767744	NA	0	1	0	0	LTR45	ERV1	LTR
LTR45C:ERV1:LTR	1.48175	-0.144556	0.185953	-0.77738	0.436934	NA	0	1	3	2	LTR45C	ERV1	LTR
LTR65:ERV1:LTR	67.0702	-0.0326707	0.292546	-0.111677	0.911079	0.966591	64	67	69	69	LTR65	ERV1	LTR
LTR68:ERV1:LTR	6.2683	0.0952321	0.307923	0.309272	0.757114	NA	5	9	4	7	LTR68	ERV1	LTR
LTR72_RN:ERV1:LTR	130.332	0.661045	0.242009	2.73149	0.00630494	0.0299644	147	178	101	95	LTR72_RN	ERV1	LTR
LTR73:ERV1:LTR	16.1909	-0.0446036	0.35329	-0.126252	0.899532	0.962538	13	18	19	15	LTR73	ERV1	LTR
LTR75_1:ERV1:LTR	0	NA	NA	NA	NA	NA	0	0	0	0	LTR75_1	ERV1	LTR
LTR77:ERV1:LTR	1.50825	0.0704381	0.18365	0.383546	0.701315	NA	3	1	0	2	LTR77	ERV1	LTR
LTR78:ERV1:LTR	21.0999	-0.21392	0.353774	-0.604679	0.545392	0.774091	23	13	28	21	LTR78	ERV1	LTR
LTR78B:ERV1:LTR	4.7451	0.233201	0.287446	0.811286	0.417201	NA	7	6	4	2	LTR78B	ERV1	LTR
LTRIS_Mm:ERV1:LTR	368.659	-0.56731	0.166077	-3.41594	0.000635621	0.00419096	265	315	462	440	LTRIS_Mm	ERV1	LTR
LTRIS_Mus:ERV1:LTR	809.857	0.668361	0.136661	4.89065	1.00504e-06	1.21807e-05	876	1107	649	606	LTRIS_Mus	ERV1	LTR
LTRIS2:ERV1:LTR	2582.32	0.0585087	0.0835879	0.699966	0.483949	0.729376	2587	2637	2672	2462	LTRIS2	ERV1	LTR
LTRIS3:ERV1:LTR	186.766	0.0273143	0.208309	0.131124	0.895677	0.96077	180	194	192	183	LTRIS3	ERV1	LTR
LTRIS4:ERV1:LTR	115.731	-0.388258	0.255628	-1.51884	0.128803	0.318677	81	112	143	129	LTRIS4	ERV1	LTR
LTRIS4A:ERV1:LTR	405.043	-0.301582	0.15359	-1.96355	0.0495823	0.157529	357	358	469	443	LTRIS4A	ERV1	LTR
LTRIS4B:ERV1:LTR	11.002	0.161153	0.343139	0.469645	0.638609	0.838688	11	14	9	10	LTRIS4B	ERV1	LTR
LTRIS5:ERV1:LTR	40.3224	-0.372598	0.329298	-1.13149	0.257848	0.506191	33	32	47	50	LTRIS5	ERV1	LTR
LTRIS6:ERV1:LTR	13.7531	0.0359772	0.349519	0.102934	0.918016	0.967276	10	18	12	15	LTRIS6	ERV1	LTR
MER101B:ERV1:LTR	0	NA	NA	NA	NA	NA	0	0	0	0	MER101B	ERV1	LTR
MER110-int:ERV1:LTR	0	NA	NA	NA	NA	NA	0	0	0	0	MER110-int	ERV1	LTR
MER110:ERV1:LTR	1.48431	-0.0657002	0.182708	-0.359591	0.719153	NA	0	2	3	1	MER110	ERV1	LTR
MER110A:ERV1:LTR	2.48184	-0.0652189	0.231893	-0.281245	0.778522	NA	1	3	4	2	MER110A	ERV1	LTR
MER31-int:ERV1:LTR	25.4168	-0.21112	0.34974	-0.603647	0.546078	0.77416	20	24	28	30	MER31-int	ERV1	LTR
MER31A:ERV1:LTR	93.1401	0.537733	0.277862	1.93525	0.0529593	0.165535	91	135	69	77	MER31A	ERV1	LTR
MER31B:ERV1:LTR	130.198	-0.078934	0.239869	-0.329071	0.742102	0.895149	124	126	152	121	MER31B	ERV1	LTR
MER34-int:ERV1:LTR	86.4861	-0.0735248	0.273426	-0.268902	0.788005	0.915766	76	90	94	87	MER34-int	ERV1	LTR
MER34:ERV1:LTR	121.849	0.140524	0.250426	0.561137	0.574704	0.795531	109	146	116	117	MER34	ERV1	LTR
MER34A:ERV1:LTR	46.2956	0.0920738	0.323164	0.284914	0.77571	0.911117	50	46	54	36	MER34A	ERV1	LTR
MER34A1:ERV1:LTR	39.7385	0.257238	0.330496	0.778339	0.436369	0.691729	42	47	33	37	MER34A1	ERV1	LTR
MER34B-int:ERV1:LTR	315.331	0.339833	0.170357	1.99483	0.0460616	0.149188	342	361	288	272	MER34B-int	ERV1	LTR
MER34B:ERV1:LTR	92.7338	-0.37799	0.267263	-1.4143	0.157273	0.36635	77	78	119	99	MER34B	ERV1	LTR
MER34C_:ERV1:LTR	26.2106	0.471616	0.352421	1.33822	0.180826	0.401957	27	40	27	11	MER34C_	ERV1	LTR
MER34C:ERV1:LTR	12.0683	0.647138	0.343343	1.88481	0.059455	0.180753	12	25	6	5	MER34C	ERV1	LTR
MER4B-int:ERV1:LTR	41.5234	-0.10421	0.329378	-0.316383	0.751712	0.900043	39	39	53	36	MER4B-int	ERV1	LTR
MER52-int:ERV1:LTR	13.9354	-0.211041	0.350816	-0.601573	0.547459	0.775266	13	10	16	17	MER52-int	ERV1	LTR
MER57-int:ERV1:LTR	65.9859	0.33216	0.296564	1.12003	0.262702	0.512417	67	83	56	58	MER57-int	ERV1	LTR
MER57C2:ERV1:LTR	67.3282	-0.107295	0.29393	-0.365036	0.715084	0.881356	58	69	70	73	MER57C2	ERV1	LTR
MER57D:ERV1:LTR	26.4605	0.116261	0.348397	0.333701	0.738605	0.89347	26	30	25	25	MER57D	ERV1	LTR
MER57E1:ERV1:LTR	14.2029	-0.00443053	0.350276	-0.0126487	0.989908	0.99477	10	18	17	12	MER57E1	ERV1	LTR
MER57E2:ERV1:LTR	1.48803	-0.146323	0.186203	-0.785829	0.431968	NA	1	0	2	3	MER57E2	ERV1	LTR
MER65-int:ERV1:LTR	18.8693	-0.209897	0.354096	-0.592767	0.553337	0.780062	15	17	27	17	MER65-int	ERV1	LTR
MER65D:ERV1:LTR	2.50833	0.149146	0.234265	0.636654	0.524351	NA	4	3	1	2	MER65D	ERV1	LTR
MER67A:ERV1:LTR	9.19915	0.176947	0.325968	0.542836	0.587243	0.804588	18	4	9	6	MER67A	ERV1	LTR
MER67B:ERV1:LTR	22.5077	0.228114	0.352506	0.647121	0.517553	0.754531	25	26	17	22	MER67B	ERV1	LTR
MER67C:ERV1:LTR	61.7973	0.407649	0.302894	1.34585	0.178351	0.398944	72	73	44	58	MER67C	ERV1	LTR
MER67D:ERV1:LTR	69.9121	0.33534	0.294299	1.13945	0.254515	0.501362	69	90	67	54	MER67D	ERV1	LTR
MER83A-int:ERV1:LTR	0	NA	NA	NA	NA	NA	0	0	0	0	MER83A-int	ERV1	LTR
MER83B-int:ERV1:LTR	0	NA	NA	NA	NA	NA	0	0	0	0	MER83B-int	ERV1	LTR
MER89-int:ERV1:LTR	3.03007	0.124873	0.2359	0.529345	0.596566	NA	3	5	0	4	MER89-int	ERV1	LTR
MER89:ERV1:LTR	1538.21	1.99395	0.108631	18.3553	2.99503e-75	1.21352e-72	2290	2615	631	588	MER89	ERV1	LTR
MER90:ERV1:LTR	17.2106	0.235596	0.353711	0.66607	0.505366	0.746027	25	15	15	14	MER90	ERV1	LTR
MER90a:ERV1:LTR	52.5156	-0.0443218	0.312583	-0.141792	0.887245	0.956548	54	48	61	48	MER90a	ERV1	LTR
MER92-int:ERV1:LTR	132.382	-0.11682	0.239343	-0.488088	0.625488	0.82986	113	137	141	140	MER92-int	ERV1	LTR
MER92A:ERV1:LTR	6.22486	-0.194072	0.303885	-0.638635	0.523061	NA	7	2	6	10	MER92A	ERV1	LTR
MER92B:ERV1:LTR	50.8744	0.398028	0.317747	1.25265	0.210332	0.44394	61	59	51	33	MER92B	ERV1	LTR
MER92C:ERV1:LTR	1.73368	-0.179925	0.198062	-0.908427	0.363653	NA	0	1	3	3	MER92C	ERV1	LTR
MER92D:ERV1:LTR	7.79264	-0.119048	0.312892	-0.380475	0.703593	0.875922	4	9	3	15	MER92D	ERV1	LTR
MER95:ERV1:LTR	17.4664	-0.306097	0.353763	-0.865261	0.386896	0.647649	12	15	17	26	MER95	ERV1	LTR
MERV1_I-int:ERV1:LTR	1349.81	0.108829	0.119241	0.912679	0.361411	0.621847	1232	1545	1335	1297	MERV1_I-int	ERV1	LTR
MERV1_LTR:ERV1:LTR	359.449	0.847819	0.178538	4.74867	2.04759e-06	2.34933e-05	406	523	242	264	MERV1_LTR	ERV1	LTR
MLTR12:ERV1:LTR	207.838	-0.159447	0.199901	-0.797628	0.425086	0.682631	189	198	223	224	MLTR12	ERV1	LTR
MLTR14:ERV1:LTR	2043.17	0.132859	0.0972413	1.36628	0.17185	0.388949	1983	2255	2039	1913	MLTR14	ERV1	LTR
MLTR73:ERV1:LTR	80.3851	-0.0893735	0.283732	-0.314993	0.752767	0.900549	68	85	76	93	MLTR73	ERV1	LTR
MMERGLN_LTR:ERV1:LTR	1686.31	0.62046	0.095141	6.52148	6.96192e-11	1.55525e-09	1987	2076	1401	1284	MMERGLN_LTR	ERV1	LTR
MMERGLN-int:ERV1:LTR	17503.9	0.767658	0.0667585	11.499	1.33409e-30	1.09396e-28	22919	20895	13291	12910	MMERGLN-int	ERV1	LTR
MMVL30-int:ERV1:LTR	1082.87	1.06103	0.126622	8.37946	5.31711e-17	2.01601e-15	1300	1623	725	675	MMVL30-int	ERV1	LTR
MuLV-int:ERV1:LTR	1264.15	0.0825873	0.254108	0.325009	0.745175	0.896446	1039	1547	1301	1179	MuLV-int	ERV1	LTR
MuRRS-int:ERV1:LTR	927.966	0.233972	0.134859	1.73494	0.0827517	0.230487	866	1126	893	832	MuRRS-int	ERV1	LTR
MuRRS4-int:ERV1:LTR	1173	0.280076	0.123266	2.27213	0.0230788	0.0870574	1133	1422	1087	1055	MuRRS4-int	ERV1	LTR
MURVY-int:ERV1:LTR	208.537	0.270682	0.203631	1.32928	0.183756	0.40611	239	217	177	202	MURVY-int	ERV1	LTR
MURVY-LTR:ERV1:LTR	300.998	0.434666	0.178692	2.43249	0.0149956	0.0617637	333	359	240	272	MURVY-LTR	ERV1	LTR
RLTR1:ERV1:LTR	14.3247	0.423597	0.349258	1.21285	0.225187	0.463843	15	23	6	13	RLTR1	ERV1	LTR
RLTR14_RN:ERV1:LTR	540.717	-0.151809	0.149082	-1.01829	0.30854	0.565369	464	548	552	604	RLTR14_RN	ERV1	LTR
RLTR14-int:ERV1:LTR	1170.06	-0.172238	0.114248	-1.50759	0.131661	0.323577	1003	1173	1300	1220	RLTR14-int	ERV1	LTR
RLTR14:ERV1:LTR	582.063	0.411393	0.164344	2.50324	0.0123063	0.0525518	544	781	520	484	RLTR14	ERV1	LTR
RLTR1A2_MM:ERV1:LTR	408.577	-0.16987	0.153582	-1.10605	0.268703	0.519895	392	368	441	439	RLTR1A2_MM	ERV1	LTR
RLTR1B-int:ERV1:LTR	15115.5	0.0117264	0.0682733	0.171756	0.863629	0.948047	15790	14310	15816	14738	RLTR1B-int	ERV1	LTR
RLTR1B:ERV1:LTR	768.455	0.674721	0.121254	5.56453	2.62857e-08	4.14e-07	963	921	597	593	RLTR1B	ERV1	LTR
RLTR1C:ERV1:LTR	367.227	0.0451158	0.159515	0.282832	0.777306	0.911641	369	371	379	354	RLTR1C	ERV1	LTR
RLTR1D:ERV1:LTR	145.596	0.446552	0.229406	1.94656	0.051588	0.162304	181	158	123	121	RLTR1D	ERV1	LTR
RLTR1D2_MM:ERV1:LTR	248.751	0.616341	0.188867	3.26336	0.00110098	0.00674494	287	318	201	189	RLTR1D2_MM	ERV1	LTR
RLTR1E_MM:ERV1:LTR	3.73304	-0.0959008	0.26809	-0.357719	0.720553	NA	4	2	4	5	RLTR1E_MM	ERV1	LTR
RLTR23:ERV1:LTR	556.424	0.379471	0.146111	2.59714	0.00940044	0.0418283	570	683	510	465	RLTR23	ERV1	LTR
RLTR24:ERV1:LTR	556.812	0.32156	0.147151	2.18523	0.0288717	0.103956	556	675	498	500	RLTR24	ERV1	LTR
RLTR24B_MM:ERV1:LTR	156.055	-0.0680508	0.223469	-0.30452	0.760732	0.903873	142	159	165	160	RLTR24B_MM	ERV1	LTR
RLTR30:ERV1:LTR	243.13	0.350282	0.18763	1.86688	0.0619182	0.186214	276	269	222	207	RLTR30	ERV1	LTR
RLTR30B_MM:ERV1:LTR	113.589	0.384372	0.250851	1.53227	0.125455	0.312942	124	136	106	89	RLTR30B_MM	ERV1	LTR
RLTR30C_MM:ERV1:LTR	23.8897	-0.0822681	0.351129	-0.234296	0.814755	0.927762	24	21	28	23	RLTR30C_MM	ERV1	LTR
RLTR30D_MM:ERV1:LTR	103.471	0.0110706	0.256501	0.0431599	0.965574	0.98663	100	106	107	102	RLTR30D_MM	ERV1	LTR
RLTR30D_RN:ERV1:LTR	217.874	-0.817855	0.200322	-4.08269	4.45171e-05	0.000395486	158	144	313	263	RLTR30D_RN	ERV1	LTR
RLTR30D2_MM:ERV1:LTR	914.446	-0.261182	0.115695	-2.2575	0.0239766	0.0897253	793	851	1020	1007	RLTR30D2_MM	ERV1	LTR
RLTR30E_MM:ERV1:LTR	219.778	0.234122	0.19857	1.17904	0.238381	0.48089	225	249	196	210	RLTR30E_MM	ERV1	LTR
RLTR4_MM-int:ERV1:LTR	3822.52	-0.0674402	0.23029	-0.292849	0.769638	0.908373	3054	4311	3969	3989	RLTR4_MM-int	ERV1	LTR
RLTR4_Mm:ERV1:LTR	758.149	-0.153214	0.133256	-1.14977	0.250237	0.496628	640	779	830	793	RLTR4_Mm	ERV1	LTR
RLTR41:ERV1:LTR	726.03	0.211858	0.123263	1.71875	0.08566	0.236927	765	783	703	659	RLTR41	ERV1	LTR
RLTR41A2:ERV1:LTR	196.343	0.678452	0.209479	3.23876	0.00120052	0.00727278	223	265	154	143	RLTR41A2	ERV1	LTR
RLTR41B:ERV1:LTR	34.2753	0.250262	0.340276	0.735468	0.462055	0.712051	32	45	27	33	RLTR41B	ERV1	LTR
RLTR41C:ERV1:LTR	78.1732	0.161465	0.288521	0.559628	0.575733	0.796208	83	83	91	57	RLTR41C	ERV1	LTR
RLTR47_MM:ERV1:LTR	4.04176	0.253336	0.264532	0.957677	0.338226	NA	2	10	1	3	RLTR47_MM	ERV1	LTR
RLTR48A:ERV1:LTR	545.162	0.362179	0.163569	2.21422	0.0268134	0.0982048	524	698	445	513	RLTR48A	ERV1	LTR
RLTR48B:ERV1:LTR	46.3554	-0.167085	0.327883	-0.509588	0.61034	0.820297	30	54	54	48	RLTR48B	ERV1	LTR
RLTR48C:ERV1:LTR	40.2102	0.206996	0.330173	0.626931	0.530705	0.764054	39	49	37	36	RLTR48C	ERV1	LTR
RLTR5_Mm:ERV1:LTR	76.1776	-0.323202	0.282566	-1.14381	0.252702	0.499218	63	67	89	87	RLTR5_Mm	ERV1	LTR
RLTR6_Mm:ERV1:LTR	201.087	0.441014	0.207262	2.12781	0.0333526	0.116338	213	252	180	160	RLTR6_Mm	ERV1	LTR
RLTR6-int:ERV1:LTR	2477.15	1.14655	0.258097	4.44232	8.89933e-06	9.0145e-05	2807	4250	1461	1356	RLTR6-int	ERV1	LTR
RLTR6B_Mm:ERV1:LTR	607.699	0.925876	0.168497	5.49491	3.90901e-08	5.97453e-07	645	953	408	419	RLTR6B_Mm	ERV1	LTR
RLTR6C_Mm:ERV1:LTR	68.5757	0.184318	0.29166	0.631962	0.527412	0.760865	72	75	70	58	RLTR6C_Mm	ERV1	LTR
RMER2:ERV1:LTR	789.635	0.450584	0.140268	3.2123	0.00131677	0.00788917	791	1025	698	646	RMER2	ERV1	LTR
RMER21A:ERV1:LTR	260.695	0.153014	0.19268	0.794133	0.427118	0.684239	242	304	243	255	RMER21A	ERV1	LTR
RMER21B:ERV1:LTR	291.599	0.267257	0.180865	1.47766	0.139498	0.336869	290	345	275	258	RMER21B	ERV1	LTR
RMER5:ERV1:LTR	2427.34	0.140283	0.0939264	1.49355	0.135294	0.329858	2364	2683	2354	2326	RMER5	ERV1	LTR
RodERV21-int:ERV1:LTR	687.861	0.467747	0.156562	2.98761	0.00281164	0.0150987	659	933	583	576	RodERV21-int	ERV1	LTR
Mam_R4:Dong-R4:LINE	5.24269	0.165455	0.296262	0.558477	0.576518	NA	6	7	5	3	Mam_R4	Dong-R4	LINE
Eulor10:DNA?:DNA?	1.7496	-0.030495	0.194732	-0.156599	0.875561	NA	0	3	2	2	Eulor10	DNA?	DNA?
Eulor12:DNA?:DNA?	11.4226	-0.330238	0.343909	-0.960249	0.33693	0.59614	10	6	15	15	Eulor12	DNA?	DNA?
Eulor2A:DNA?:DNA?	1.75647	0.119653	0.20595	0.58098	0.561254	NA	2	3	1	1	Eulor2A	DNA?	DNA?
Eulor2B:DNA?:DNA?	2.97724	0.0054498	0.248498	0.021931	0.982503	NA	4	2	4	2	Eulor2B	DNA?	DNA?
Eulor2C:DNA?:DNA?	2.22909	-0.0963458	0.213958	-0.450302	0.652492	NA	3	0	3	3	Eulor2C	DNA?	DNA?
Eulor3:DNA?:DNA?	2.49519	0.0053528	0.231692	0.0231031	0.981568	NA	1	4	3	2	Eulor3	DNA?	DNA?
Eulor5A:DNA?:DNA?	38.2299	0.160852	0.333866	0.481788	0.629957	0.832454	35	47	34	37	Eulor5A	DNA?	DNA?
Eulor5B:DNA?:DNA?	19.738	-0.105011	0.353745	-0.296856	0.766577	0.906469	9	27	20	23	Eulor5B	DNA?	DNA?
Eulor6A:DNA?:DNA?	0.251931	-0.0277453	0.0983792	-0.282024	0.777925	NA	0	0	0	1	Eulor6A	DNA?	DNA?
Eulor6B:DNA?:DNA?	34.3032	-0.417918	0.338301	-1.23534	0.216702	0.452078	25	28	45	40	Eulor6B	DNA?	DNA?
Eulor6C:DNA?:DNA?	4.48708	-0.187633	0.28242	-0.664374	0.506451	NA	2	4	5	7	Eulor6C	DNA?	DNA?
Eulor6D:DNA?:DNA?	7.98841	-0.046641	0.326369	-0.142909	0.886362	0.95608	8	7	7	10	Eulor6D	DNA?	DNA?
Eulor6E:DNA?:DNA?	13.6937	-0.00664939	0.350477	-0.0189724	0.984863	0.992209	13	14	16	12	Eulor6E	DNA?	DNA?
Eulor7:DNA?:DNA?	0	NA	NA	NA	NA	NA	0	0	0	0	Eulor7	DNA?	DNA?
MER123:DNA?:DNA?	14.2595	0.0354316	0.350122	0.101198	0.919393	0.967477	10	19	12	16	MER123	DNA?	DNA?
MER124:DNA?:DNA?	36.0893	-0.48913	0.338995	-1.44288	0.149054	0.353136	20	33	45	47	MER124	DNA?	DNA?
MER131:DNA?:DNA?	73.4973	-0.0747871	0.285002	-0.262409	0.793006	0.918022	73	68	79	75	MER131	DNA?	DNA?
MER133A:DNA?:DNA?	15.19	-0.579379	0.348051	-1.66464	0.0959852	0.257489	3	13	19	26	MER133A	DNA?	DNA?
MER133B:DNA?:DNA?	0.741067	0.035223	0.130024	0.270896	0.786471	NA	2	0	1	0	MER133B	DNA?	DNA?
MER134:DNA?:DNA?	54.9732	-0.0556618	0.314221	-0.177142	0.859397	0.946513	50	56	46	68	MER134	DNA?	DNA?
UCON100:DNA?:DNA?	0.734199	-0.104231	0.130513	-0.798623	0.424509	NA	0	0	2	1	UCON100	DNA?	DNA?
UCON14:DNA?:DNA?	1.2634	0.17671	0.165918	1.06504	0.286856	NA	2	3	0	0	UCON14	DNA?	DNA?
UCON2:DNA?:DNA?	51.9737	0.165586	0.314386	0.526697	0.598404	0.812019	50	61	45	52	UCON2	DNA?	DNA?
UCON21:DNA?:DNA?	6.73797	0.326783	0.31176	1.04819	0.294552	0.550274	13	6	5	3	UCON21	DNA?	DNA?
UCON58:DNA?:DNA?	23.6479	-0.135543	0.351271	-0.385865	0.699597	0.873878	23	20	27	25	UCON58	DNA?	DNA?
UCON62:DNA?:DNA?	2.23618	-0.0327353	0.226412	-0.144583	0.88504	NA	2	2	3	2	UCON62	DNA?	DNA?
UCON7:DNA?:DNA?	5.46241	-0.303855	0.297982	-1.01971	0.307865	NA	2	4	8	8	UCON7	DNA?	DNA?
UCON83:DNA?:DNA?	0.25449	0.029054	0.0983792	0.295327	0.767744	NA	0	1	0	0	UCON83	DNA?	DNA?
Eulor1:DNA:DNA	23.9224	-0.358419	0.351578	-1.01946	0.307985	0.5648	17	20	26	33	Eulor1	DNA	DNA
Eulor11:DNA:DNA	12.0025	0.353823	0.346463	1.02124	0.30714	0.564062	16	15	9	8	Eulor11	DNA	DNA
Eulor9A:DNA:DNA	38.5763	-0.277701	0.338692	-0.819923	0.41226	0.671576	22	43	50	40	Eulor9A	DNA	DNA
Eulor9B:DNA:DNA	10.9378	-0.0348944	0.34269	-0.101825	0.918896	0.967347	11	10	14	9	Eulor9B	DNA	DNA
Eulor9C:DNA:DNA	5.97374	-0.113237	0.30725	-0.368551	0.712462	NA	5	5	7	7	Eulor9C	DNA	DNA
Eutr11:DNA:DNA	19.8495	-0.163862	0.354045	-0.462828	0.643488	0.840839	18	17	29	16	Eutr11	DNA	DNA
Eutr2:DNA:DNA	0.988689	-0.0734813	0.157121	-0.467673	0.640018	NA	0	1	2	1	Eutr2	DNA	DNA
Eutr2B:DNA:DNA	4.49591	-0.123668	0.283293	-0.436537	0.662447	NA	3	4	4	7	Eutr2B	DNA	DNA
MARE8:DNA:DNA	25.2476	0.322491	0.351441	0.917625	0.358815	0.619073	37	23	17	24	MARE8	DNA	DNA
MER125:DNA:DNA	2.51875	-0.0578463	0.216725	-0.266912	0.789537	NA	0	4	1	5	MER125	DNA	DNA
MER126:DNA:DNA	90.5142	0.154108	0.272638	0.56525	0.571904	0.793249	86	105	96	76	MER126	DNA	DNA
MER130:DNA:DNA	32.6015	-0.133093	0.340368	-0.391026	0.695778	0.872054	32	28	38	33	MER130	DNA	DNA
MER135:DNA:DNA	23.75	0.169017	0.351684	0.480593	0.630806	0.833066	27	25	18	25	MER135	DNA	DNA
MER136:DNA:DNA	0	NA	NA	NA	NA	NA	0	0	0	0	MER136	DNA	DNA
UCON78:DNA:DNA	60.6821	0.179346	0.301415	0.595015	0.551834	0.77891	61	69	55	58	UCON78	DNA	DNA
UCON8:DNA:DNA	25.4089	-0.078989	0.3494	-0.22607	0.821147	0.930681	24	24	28	26	UCON8	DNA	DNA
UCON97:DNA:DNA	0.4911	0.00118837	0.109284	0.0108741	0.991324	NA	1	0	1	0	UCON97	DNA	DNA
UCON99:DNA:DNA	0.504457	0.0722901	0.110413	0.654726	0.512644	NA	1	1	0	0	UCON99	DNA	DNA
X23_DNA:DNA:DNA	13.2535	0.127622	0.34927	0.365396	0.714816	0.881356	12	17	11	13	X23_DNA	DNA	DNA
X24_DNA:DNA:DNA	20.0229	0.357747	0.353889	1.0109	0.312064	0.569352	21	28	15	16	X24_DNA	DNA	DNA
X2a_DNA:DNA:DNA	2.48986	-0.0610536	0.219895	-0.277648	0.781282	NA	4	0	2	4	X2a_DNA	DNA	DNA
X2b_DNA:DNA:DNA	2.72297	-0.0973439	0.238561	-0.408046	0.68324	NA	1	3	5	2	X2b_DNA	DNA	DNA
X30_DNA:DNA:DNA	15.2715	-0.00853695	0.351489	-0.024288	0.980623	0.989982	12	18	11	20	X30_DNA	DNA	DNA
X34_DNA:DNA:DNA	0.743031	-0.0380767	0.139378	-0.27319	0.784707	NA	1	0	1	1	X34_DNA	DNA	DNA
X9a_DNA:DNA:DNA	47.3699	0.177726	0.318996	0.557142	0.57743	0.797119	53	49	48	40	X9a_DNA	DNA	DNA
CR1_Mam:CR1:LINE	187.397	0.0828922	0.214707	0.38607	0.699444	0.873878	169	214	187	181	CR1_Mam	CR1	LINE
CR1-1_Amn:CR1:LINE	1.48862	0.00305793	0.193019	0.0158426	0.98736	NA	2	1	2	1	CR1-1_Amn	CR1	LINE
CR1-11_Crp:CR1:LINE	0	NA	NA	NA	NA	NA	0	0	0	0	CR1-11_Crp	CR1	LINE
CR1-12_AMi:CR1:LINE	5.73379	0.161514	0.302581	0.533788	0.593488	NA	7	7	6	3	CR1-12_AMi	CR1	LINE
CR1-13_AMi:CR1:LINE	0	NA	NA	NA	NA	NA	0	0	0	0	CR1-13_AMi	CR1	LINE
CR1-16_AMi:CR1:LINE	37.6364	-0.040266	0.333486	-0.120743	0.903895	0.964879	33	40	41	37	CR1-16_AMi	CR1	LINE
CR1-3_Croc:CR1:LINE	25.4779	0.0192835	0.350563	0.0550071	0.956133	0.983721	20	31	24	27	CR1-3_Croc	CR1	LINE
CR1-L3A_Croc:CR1:LINE	0.241134	-0.0277453	0.0983792	-0.282024	0.777925	NA	0	0	1	0	CR1-L3A_Croc	CR1	LINE
CR1-L3B_Croc:CR1:LINE	0	NA	NA	NA	NA	NA	0	0	0	0	CR1-L3B_Croc	CR1	LINE
L3:CR1:LINE	398.741	0.334921	0.176145	1.90139	0.0572508	0.175576	378	509	338	370	L3	CR1	LINE
L3b:CR1:LINE	104.695	0.336974	0.259785	1.29713	0.194588	0.421731	105	131	92	91	L3b	CR1	LINE
Plat_L3:CR1:LINE	57.981	-0.0353293	0.309742	-0.11406	0.90919	0.966591	51	62	72	48	Plat_L3	CR1	LINE
X1_LINE:CR1:LINE	9.42698	-0.141742	0.33519	-0.42287	0.67239	0.859475	8	8	14	8	X1_LINE	CR1	LINE
X17_LINE:CR1:LINE	30.0916	-0.227486	0.344727	-0.659902	0.509317	0.74868	23	29	39	30	X17_LINE	CR1	LINE
X2_LINE:CR1:LINE	38.4967	-0.0779895	0.337252	-0.23125	0.817121	0.928358	29	44	33	48	X2_LINE	CR1	LINE
X20_LINE:CR1:LINE	6.73917	-0.0770036	0.313893	-0.245318	0.80621	0.924913	4	8	7	8	X20_LINE	CR1	LINE
X21_LINE:CR1:LINE	31.3925	0.223689	0.343433	0.651334	0.514831	0.751995	36	34	34	22	X21_LINE	CR1	LINE
X5B_LINE:CR1:LINE	0	NA	NA	NA	NA	NA	0	0	0	0	X5B_LINE	CR1	LINE
X6A_LINE:CR1:LINE	22.9307	0.364017	0.353053	1.03105	0.302515	0.558889	29	27	24	12	X6A_LINE	CR1	LINE
X6B_LINE:CR1:LINE	8.47362	0.117759	0.329338	0.357563	0.72067	0.88458	12	7	8	7	X6B_LINE	CR1	LINE
X7A_LINE:CR1:LINE	95.7603	-0.048275	0.263437	-0.183251	0.854601	0.944587	93	93	96	102	X7A_LINE	CR1	LINE
X7B_LINE:CR1:LINE	7.73451	0.0370856	0.324771	0.11419	0.909087	0.966591	9	7	7	8	X7B_LINE	CR1	LINE
X7C_LINE:CR1:LINE	9.74432	0.24616	0.336794	0.730891	0.464846	0.714647	10	14	9	6	X7C_LINE	CR1	LINE
X7D_LINE:CR1:LINE	1.47527	-0.0667837	0.182416	-0.366106	0.714286	NA	2	0	3	1	X7D_LINE	CR1	LINE
X8_LINE:CR1:LINE	12.7695	0.17311	0.347093	0.498743	0.617961	0.825769	10	19	10	12	X8_LINE	CR1	LINE
CENSAT_MC:centr:Satellite	0	NA	NA	NA	NA	NA	0	0	0	0	CENSAT_MC	centr	Satellite
B4:B4:SINE	29844.8	0.0913808	0.0688813	1.32664	0.184627	0.407513	29202	31828	29899	28721	B4	B4	SINE
B4A:B4:SINE	56027	0.0901157	0.0658951	1.36756	0.171449	0.388212	55299	59228	55606	54470	B4A	B4	SINE
ID_B1:B4:SINE	72694.6	0.0888923	0.0612194	1.45203	0.146494	0.34871	73017	75537	72712	70202	ID_B1	B4	SINE
RSINE1:B4:SINE	60856.2	0.0669664	0.0626386	1.06909	0.285028	0.539757	60343	63091	61145	59430	RSINE1	B4	SINE
B2_Mm1a:B2:SINE	65250.7	0.607462	0.0875267	6.94031	3.91253e-12	9.99363e-11	70171	86280	53318	51189	B2_Mm1a	B2	SINE
B2_Mm1t:B2:SINE	46711	0.435783	0.0874239	4.98471	6.20533e-07	7.84743e-06	47870	58724	41003	39349	B2_Mm1t	B2	SINE
B2_Mm2:B2:SINE	85987.8	0.271321	0.078487	3.45689	0.000546454	0.00366621	86068	100441	80505	77402	B2_Mm2	B2	SINE
B3:B2:SINE	120383	0.0865139	0.0628547	1.37641	0.168694	0.384079	119670	126121	120555	116313	B3	B2	SINE
B3A:B2:SINE	57117.6	0.0642559	0.0644192	0.997465	0.318539	0.575979	56175	59563	57367	55906	B3A	B2	SINE
IS10:ARTEFACT:ARTEFACT	0	NA	NA	NA	NA	NA	0	0	0	0	IS10	ARTEFACT	ARTEFACT
IS2:ARTEFACT:ARTEFACT	0	NA	NA	NA	NA	NA	0	0	0	0	IS2	ARTEFACT	ARTEFACT
IS30:ARTEFACT:ARTEFACT	0	NA	NA	NA	NA	NA	0	0	0	0	IS30	ARTEFACT	ARTEFACT
Tn1000:ARTEFACT:ARTEFACT	0.747555	-0.0375323	0.139686	-0.268691	0.788168	NA	0	1	1	1	Tn1000	ARTEFACT	ARTEFACT
B1_Mm:Alu:SINE	26809.6	0.211567	0.0712514	2.96931	0.00298471	0.0159287	27102	29948	25560	24809	B1_Mm	Alu	SINE
B1_Mur1:Alu:SINE	30769.7	0.0420278	0.0635881	0.660938	0.508652	0.748005	30244	31635	31505	30016	B1_Mur1	Alu	SINE
B1_Mur2:Alu:SINE	28305.4	0.0904402	0.063223	1.43049	0.152575	0.359132	28371	29502	28295	27320	B1_Mur2	Alu	SINE
B1_Mur3:Alu:SINE	22403.9	0.173681	0.0664285	2.61456	0.00893433	0.0400736	22818	24275	21694	21003	B1_Mur3	Alu	SINE
B1_Mur4:Alu:SINE	28873.9	0.114337	0.06731	1.69866	0.0893837	0.244542	28662	30844	28543	27695	B1_Mur4	Alu	SINE
B1_Mus1:Alu:SINE	71169	0.203758	0.0711836	2.86244	0.00420399	0.0213443	71452	79604	68000	66101	B1_Mus1	Alu	SINE
B1_Mus2:Alu:SINE	50079.6	0.199646	0.0694342	2.87533	0.004036	0.0206325	50603	55552	47784	46722	B1_Mus2	Alu	SINE
B1F:Alu:SINE	29327.7	0.0532913	0.0636196	0.837655	0.402225	0.662109	28949	30259	29773	28625	B1F	Alu	SINE
B1F1:Alu:SINE	13448.9	0.0780496	0.0637808	1.22372	0.221059	0.458282	13622	13764	13631	12917	B1F1	Alu	SINE
B1F2:Alu:SINE	12319.9	0.0770749	0.0662681	1.16308	0.244798	0.489655	12301	12775	12339	11982	B1F2	Alu	SINE
FAM:Alu:SINE	314.993	0.0208607	0.171306	0.121775	0.903077	0.964453	301	328	319	315	FAM	Alu	SINE
PB1:Alu:SINE	7147.92	0.0717798	0.06754	1.06278	0.287884	0.542678	7303	7223	7254	6887	PB1	Alu	SINE
PB1D10:Alu:SINE	39285	0.0465434	0.060699	0.76679	0.443206	0.697624	39219	39916	39906	38505	PB1D10	Alu	SINE
PB1D7:Alu:SINE	15358.2	0.0575283	0.064895	0.886483	0.375357	0.635942	15299	15754	15396	15132	PB1D7	Alu	SINE
PB1D9:Alu:SINE	33658.4	0.0668798	0.061312	1.09081	0.275356	0.528262	33796	34478	33833	32858	PB1D9	Alu	SINE
AmnSINE1:5S-Deu-L2:SINE	80.9115	0.416616	0.285325	1.46014	0.14425	0.345358	81	108	77	58	AmnSINE1	5S-Deu-L2	SINE
4	474.3	0.440605	0.144866	3.04146	0.00235436	0.012939	538	551	414	396	4
ENSMUSG00000000001	3933.27	-0.185425	0.075922	-2.44231	0.0145937	0.0605427	3706	3586	4434	4069	Gnai3
ENSMUSG00000000003	0	NA	NA	NA	NA	NA	0	0	0	0	Pbsn
ENSMUSG00000000028	1505.69	-0.178379	0.0988069	-1.80533	0.071023	0.206357	1349	1447	1670	1578	Cdc45
ENSMUSG00000000031	1316.19	1.05261	0.353901	2.97429	0.00293663	0.0156965	3138	1100	497	524	H19
ENSMUSG00000000037	246.185	0.493253	0.207333	2.37903	0.0173581	0.0693519	346	234	198	208	Scml2
ENSMUSG00000000049	0.251931	-0.0277453	0.0983792	-0.282024	0.777925	NA	0	0	0	1	Apoh
ENSMUSG00000000056	176.965	-0.567853	0.21888	-2.59435	0.00947693	0.0421233	156	119	223	214	Narf
ENSMUSG00000000058	7.22557	0.302347	0.309933	0.975525	0.3293	0.588079	10	10	8	1	Cav2
ENSMUSG00000000078	2554.12	-0.114189	0.085033	-1.34288	0.179312	0.4004	2384	2475	2692	2696	Klf6
ENSMUSG00000000085	421.717	0.740601	0.163621	4.52631	6.00232e-06	6.30243e-05	474	583	310	318	Scmh1
ENSMUSG00000000088	4447.85	0.128288	0.0750198	1.71006	0.0872554	0.240246	4532	4680	4344	4273	Cox5a
ENSMUSG00000000093	15.4712	0.228917	0.352329	0.649725	0.51587	0.75314	15	21	16	10	Tbx2
ENSMUSG00000000094	48.809	-0.0827239	0.317603	-0.260463	0.794507	0.919001	52	41	53	50	Tbx4
ENSMUSG00000000103	3.75168	0.360657	0.258633	1.39447	0.163174	NA	11	2	1	1	Zfy2
ENSMUSG00000000120	422.407	1.35598	0.155406	8.72538	2.65281e-18	1.14682e-16	610	611	228	236	Ngfr
ENSMUSG00000000125	21.1772	0.161749	0.353968	0.456958	0.647701	0.843731	36	11	18	20	Wnt3
ENSMUSG00000000126	49.6461	0.329091	0.317583	1.03624	0.300092	0.556252	65	49	45	40	Wnt9a
ENSMUSG00000000127	891.98	0.256086	0.114928	2.22822	0.0258657	0.0955468	956	973	860	786	Fer
ENSMUSG00000000131	3329.39	-0.163189	0.0786731	-2.07426	0.0380548	0.129018	3210	3014	3619	3522	Xpo6
ENSMUSG00000000134	1297.65	-0.594301	0.107151	-5.54639	2.91625e-08	4.5549e-07	982	1055	1546	1631	Tfe3
ENSMUSG00000000142	292.75	0.529141	0.177956	2.97343	0.00294491	0.0157326	350	343	227	251	Axin2
ENSMUSG00000000148	646.87	0.131121	0.136512	0.960511	0.336798	0.596018	737	607	648	603	Brat1
ENSMUSG00000000149	1267.86	-0.0436107	0.101249	-0.430725	0.666668	0.855251	1262	1213	1351	1262	Gna12
ENSMUSG00000000154	27.1638	-1.104	0.349971	-3.15455	0.00160745	0.00935406	12	10	51	37	Slc22a18
ENSMUSG00000000157	0	NA	NA	NA	NA	NA	0	0	0	0	Itgb2l
ENSMUSG00000000159	4.26714	0.371982	0.275885	1.34832	0.177554	NA	9	5	1	2	Igsf5
ENSMUSG00000000167	26.9453	0.116095	0.347942	0.333662	0.738635	0.89347	26	31	27	24	Pih1d2
ENSMUSG00000000168	2108.06	-0.249536	0.096009	-2.59909	0.0093472	0.0416273	2044	1770	2460	2197	Dlat
ENSMUSG00000000171	2535.64	-0.260562	0.0826521	-3.15252	0.00161867	0.00940876	2310	2258	2896	2720	Sdhd
ENSMUSG00000000182	2.24283	0.156144	0.206854	0.75485	0.450339	NA	7	0	1	1	Fgf23
ENSMUSG00000000183	0.25449	0.029054	0.0983792	0.295327	0.767744	NA	0	1	0	0	Fgf6
ENSMUSG00000000184	145.316	-0.161763	0.354096	-0.456833	0.647791	0.843795	191	66	172	156	Ccnd2
ENSMUSG00000000194	2211.2	-0.171428	0.0892294	-1.9212	0.0547061	0.169508	1995	2123	2473	2286	Gpr107
ENSMUSG00000000197	91.7307	-1.03628	0.270744	-3.82753	0.000129435	0.00103228	52	55	141	122	Nalcn
ENSMUSG00000000202	5.76072	0.216908	0.299168	0.72504	0.468428	NA	4	11	5	3	Btbd17
ENSMUSG00000000204	7.99604	0.377005	0.319045	1.18167	0.237337	0.479594	18	5	4	5	Slfn4
ENSMUSG00000000214	0.995557	0.0783468	0.157554	0.497269	0.619	NA	2	1	1	0	Th
ENSMUSG00000000215	0	NA	NA	NA	NA	NA	0	0	0	0	Ins2
ENSMUSG00000000216	0.249966	0.029054	0.0983792	0.295327	0.767744	NA	1	0	0	0	Scnn1g
ENSMUSG00000000223	38.0044	0.0947385	0.335178	0.282651	0.777444	0.911641	37	42	30	43	Drp2
ENSMUSG00000000244	35.8764	-1.13691	0.338757	-3.35611	0.000790468	0.00505391	17	15	61	52	Tspan32
ENSMUSG00000000247	21.5139	0.422468	0.353063	1.19658	0.231471	0.472126	26	28	16	16	Lhx2
ENSMUSG00000000248	1.48666	0.0730673	0.182968	0.399344	0.68964	NA	3	1	2	0	Clec2g
ENSMUSG00000000253	76.2528	-0.482469	0.284304	-1.69702	0.0896932	0.245194	63	57	103	84	Gmpr
ENSMUSG00000000263	3.4925	0.0734828	0.263321	0.279062	0.780197	NA	5	3	3	3	Glra1
ENSMUSG00000000266	6.75035	0.0953749	0.315446	0.30235	0.762385	0.904619	8	7	5	7	Mid2
ENSMUSG00000000275	3665.71	0.290735	0.078024	3.72623	0.000194366	0.0014739	3991	4014	3318	3360	Trim25
ENSMUSG00000000276	1672.32	-0.695457	0.112363	-6.18937	6.04059e-10	1.19907e-08	1119	1390	2179	2038	Dgke
ENSMUSG00000000278	3401.73	-0.354765	0.0795137	-4.46168	8.13202e-06	8.3147e-05	2910	2997	3876	3878	Scpep1
ENSMUSG00000000282	460.532	0.206759	0.164012	1.26063	0.207442	0.440011	424	557	428	435	Mnt
ENSMUSG00000000290	4.51929	0.270027	0.283737	0.951681	0.341259	NA	6	7	2	3	Itgb2
ENSMUSG00000000295	563.927	-0.0255733	0.136071	-0.187941	0.850923	0.942915	578	530	594	561	Hddc2
ENSMUSG00000000296	325.953	0.12597	0.180455	0.698068	0.485135	0.730246	362	315	363	269	Tpd52l1
ENSMUSG00000000301	146.866	1.13936	0.233618	4.87701	1.07706e-06	1.29699e-05	191	223	89	83	Pemt
ENSMUSG00000000303	5042.55	0.171915	0.0870919	1.97395	0.0483871	0.154611	5763	4845	4752	4855	Cdh1
ENSMUSG00000000305	344.138	0.388881	0.170764	2.2773	0.0227683	0.0861379	361	418	290	308	Cdh4
ENSMUSG00000000308	341.871	0.227004	0.170109	1.33446	0.182054	0.403904	403	332	332	304	Ckmt1
ENSMUSG00000000317	90.9935	-1.2813	0.272452	-4.70286	2.56548e-06	2.89372e-05	46	45	138	138	Bcl6b
ENSMUSG00000000318	64.1176	2.90693	0.328751	8.84232	9.37501e-19	4.17511e-17	98	146	5	5	Clec10a
ENSMUSG00000000320	51.3884	-0.658011	0.314806	-2.09021	0.0365988	0.125005	39	32	71	65	Alox12
ENSMUSG00000000325	1471.26	1.03702	0.102461	10.1211	4.45551e-24	2.69996e-22	2080	1864	1022	915	Arvcf
ENSMUSG00000000326	453.077	0.165652	0.152545	1.08592	0.277513	0.530534	519	434	442	422	Comt
ENSMUSG00000000339	828.258	0.0317075	0.119223	0.265951	0.790277	0.916668	804	856	835	826	Rtca
ENSMUSG00000000340	1370.47	-0.105786	0.100234	-1.05539	0.291246	0.546225	1357	1259	1501	1385	Dbt
ENSMUSG00000000346	912.462	0.0257533	0.114107	0.225695	0.821439	0.930757	947	879	949	886	Dazap2
ENSMUSG00000000355	493.116	-0.161415	0.151059	-1.06856	0.285269	0.539965	509	412	557	503	Mcts1
ENSMUSG00000000359	3.50389	0.213065	0.262879	0.810505	0.41765	NA	6	4	2	2	Rem1
ENSMUSG00000000365	3119.92	-0.153039	0.0819198	-1.86816	0.0617401	0.185814	2838	3013	3394	3276	Rnf17
ENSMUSG00000000374	1490.32	-0.200244	0.0959271	-2.08746	0.0368462	0.125705	1391	1355	1641	1596	Trappc10
ENSMUSG00000000378	908.096	-0.146019	0.11348	-1.28673	0.198187	0.426686	875	832	982	956	Ccm2
ENSMUSG00000000381	0	NA	NA	NA	NA	NA	0	0	0	0	Wap
ENSMUSG00000000384	3370.21	0.109354	0.0834016	1.31118	0.189798	0.414611	3317	3618	3369	3207	Tbrg4
ENSMUSG00000000385	19.7109	0.302903	0.353935	0.855816	0.3921	0.652475	26	21	18	14	Tmprss2
ENSMUSG00000000386	7.01252	0.303119	0.317329	0.955221	0.339466	0.598901	8	11	5	4	Mx1
ENSMUSG00000000392	0.25449	0.029054	0.0983792	0.295327	0.767744	NA	0	1	0	0	Fap
ENSMUSG00000000394	0	NA	NA	NA	NA	NA	0	0	0	0	Gcg
ENSMUSG00000000399	2286.13	-0.077059	0.0852999	-0.903389	0.366319	0.626444	2262	2148	2421	2343	Ndufa9
ENSMUSG00000000402	31.1709	1.11333	0.346439	3.21363	0.00131069	0.00786119	39	58	13	14	Egfl6
ENSMUSG00000000409	684.621	0.538429	0.128181	4.20054	2.66277e-05	0.000248525	796	820	598	527	Lck
ENSMUSG00000000411	2.01271	0.13849	0.206619	0.670267	0.502688	NA	4	2	0	2	Tssk3
ENSMUSG00000000416	46.3674	1.2862	0.328791	3.9119	9.15741e-05	0.00075631	73	72	26	14	Cttnbp2
ENSMUSG00000000420	3566.41	-0.182413	0.0779796	-2.33923	0.0193234	0.0754353	3429	3191	3952	3748	Galnt1
ENSMUSG00000000435	0.504457	0.0722901	0.110413	0.654726	0.512644	NA	1	1	0	0	Myf5
ENSMUSG00000000439	1026.46	0.109634	0.110957	0.988078	0.323115	0.581201	1112	1003	1030	972	Mkrn2
ENSMUSG00000000440	2.22516	0.0340379	0.208261	0.163439	0.870173	NA	5	0	3	1	Pparg
ENSMUSG00000000441	5021.66	-0.0962787	0.0725487	-1.32709	0.184479	0.407228	4749	4869	5384	5149	Raf1
ENSMUSG00000000486	1799.47	-1.56688	0.0990864	-15.8133	2.52113e-56	6.51207e-54	839	931	2735	2752	2001-09-01
ENSMUSG00000000489	20.6575	-0.0380996	0.353895	-0.107658	0.914267	0.96668	26	14	22	21	Pdgfb
ENSMUSG00000000530	21.9107	-0.488703	0.35335	-1.38306	0.166647	0.381014	17	13	24	34	Acvrl1
ENSMUSG00000000531	759.935	-0.395753	0.126717	-3.12312	0.00178947	0.0102601	700	595	890	869	Grasp
ENSMUSG00000000532	1085.57	-0.050725	0.108512	-0.467462	0.64017	0.839413	1107	1007	1134	1108	Acvr1b
ENSMUSG00000000538	373.094	-0.183787	0.168615	-1.08998	0.275723	0.528528	317	372	382	425	Tom1l2
ENSMUSG00000000544	1187.79	-0.233691	0.103382	-2.26045	0.0237933	0.0891882	1075	1085	1328	1281	Gpa33
ENSMUSG00000000552	142.688	0.335953	0.234207	1.43443	0.15145	0.357093	145	175	123	128	Zfp385a
ENSMUSG00000000555	1610.82	-0.382601	0.101257	-3.77851	0.000157767	0.00122745	1302	1460	1862	1845	Itga5
ENSMUSG00000000560	0.984165	-0.0740367	0.156876	-0.471944	0.636967	NA	1	0	2	1	Gabra2
ENSMUSG00000000561	3340.96	-0.0310958	0.0782351	-0.397467	0.691023	0.869606	3237	3313	3500	3353	Wdr77
ENSMUSG00000000562	0	NA	NA	NA	NA	NA	0	0	0	0	Adora3
ENSMUSG00000000563	4275.7	-0.152984	0.0784428	-1.95026	0.0511447	0.161352	4228	3797	4687	4455	Atp5f1
ENSMUSG00000000567	0.734199	-0.104231	0.130513	-0.798623	0.424509	NA	0	0	2	1	Sox9
ENSMUSG00000000568	3538.7	-0.0363561	0.0816571	-0.445229	0.656155	0.848738	3400	3524	3569	3697	Hnrnpd
ENSMUSG00000000579	610.789	-0.334926	0.137617	-2.43375	0.0149434	0.0616103	580	486	723	666	Dynlt1c
ENSMUSG00000000581	1514.4	0.792059	0.109711	7.2195	5.21806e-13	1.45122e-11	1768	2055	1188	1044	C1d
ENSMUSG00000000594	279.498	0.17534	0.178329	0.983239	0.32549	0.583746	288	302	266	264	Gm2a
ENSMUSG00000000600	2346.33	-0.175175	0.0931569	-1.88043	0.0600496	0.182186	2347	2020	2633	2424	Krit1
ENSMUSG00000000605	316.193	0.258324	0.173058	1.4927	0.135516	0.330147	366	321	311	270	Clcn4-2
ENSMUSG00000000606	0	NA	NA	NA	NA	NA	0	0	0	0	Vmn2r88
ENSMUSG00000000617	4.69757	-0.215435	0.285979	-0.753327	0.451253	NA	4	2	8	5	Grm6
ENSMUSG00000000627	35.9369	0.313613	0.336105	0.933081	0.350778	0.610861	46	37	32	29	Sema4f
ENSMUSG00000000628	6630.98	-0.756015	0.069181	-10.9281	8.46332e-28	6.09359e-26	4871	4875	8538	8391	Hk2
ENSMUSG00000000631	1707.47	-0.531712	0.0934576	-5.68934	1.27534e-08	2.11506e-07	1376	1381	2048	2057	Myo18a
ENSMUSG00000000632	26.1359	-0.285859	0.349382	-0.818183	0.413253	0.672027	18	25	32	30	Sez6
ENSMUSG00000000673	2.48811	-0.0691686	0.23542	-0.293809	0.768904	NA	2	2	3	3	Haao
ENSMUSG00000000682	1.52182	0.0618183	0.171838	0.359747	0.719037	NA	0	4	0	2	Cd52
ENSMUSG00000000686	11.2133	-0.11082	0.344236	-0.32193	0.747506	0.897372	10	10	12	13	Abhd15
ENSMUSG00000000690	0.504457	0.0722901	0.110413	0.654726	0.512644	NA	1	1	0	0	Hoxb6
ENSMUSG00000000693	21.6787	0.0630113	0.35409	0.177953	0.85876	0.946265	33	12	19	23	Loxl3
ENSMUSG00000000701	0.249966	0.029054	0.0983792	0.295327	0.767744	NA	1	0	0	0	Tcl1b5
ENSMUSG00000000706	4.44193	-0.112508	0.277124	-0.405983	0.684755	NA	3	4	9	2	Btn1a1
ENSMUSG00000000708	3836.78	-0.31156	0.0768651	-4.05333	5.04941e-05	0.000442874	3331	3446	4446	4188	Kat2b
ENSMUSG00000000711	1175.15	0.293059	0.111265	2.63388	0.00844148	0.0381716	1370	1203	1143	996	Rab5b
ENSMUSG00000000724	0.501897	0.000185741	0.110124	0.00168665	0.998654	NA	1	0	0	1	Cryba1
ENSMUSG00000000730	4700.92	0.546678	0.0868156	6.297	3.03469e-10	6.26462e-09	5147	5936	3958	3768	Dnmt3l
ENSMUSG00000000731	88.4274	0.0791626	0.275344	0.287504	0.773726	0.909956	81	100	79	94	Aire
ENSMUSG00000000732	335.929	0.14075	0.185956	0.756898	0.449111	0.70216	294	406	313	332	Icosl
ENSMUSG00000000738	1783.42	-0.254544	0.0951909	-2.67404	0.00749433	0.034646	1696	1524	2059	1886	Spg7
ENSMUSG00000000739	73.7682	-0.576842	0.289741	-1.99089	0.0464931	0.150215	64	46	97	90	Sult5a1
ENSMUSG00000000740	4639.3	0.0241025	0.073904	0.326132	0.744324	0.895978	4792	4485	4789	4546	Rpl13
ENSMUSG00000000743	2640.36	0.17698	0.0817911	2.16381	0.0304791	0.108328	2832	2728	2570	2455	Chmp1a
ENSMUSG00000000751	10204.9	-0.34914	0.0689251	-5.0655	4.07333e-07	5.3038e-06	8636	9130	11892	11333	Rpa1
ENSMUSG00000000753	191.119	-1.6417	0.216226	-7.59253	3.13709e-14	9.56119e-13	89	77	291	314	Serpinf1
ENSMUSG00000000759	1853.47	-0.190738	0.0905303	-2.1069	0.0351265	0.121258	1732	1696	2092	1923	Tubgcp3
ENSMUSG00000000766	0.747555	-0.0375323	0.139686	-0.268691	0.788168	NA	0	1	1	1	Oprm1
ENSMUSG00000000776	1039.6	-0.149044	0.107812	-1.38245	0.166834	0.381228	982	970	1136	1085	Polr3d
ENSMUSG00000000782	356.198	-0.251254	0.162607	-1.54516	0.122307	0.30724	311	330	398	391	Tcf7
ENSMUSG00000000787	24163	-0.0781057	0.0609166	-1.28217	0.199781	0.428823	23287	23306	25708	24657	Ddx3x
ENSMUSG00000000791	23.7369	0.486273	0.351736	1.38249	0.16682	0.381228	35	26	18	16	Il12rb1
ENSMUSG00000000792	64.6411	1.01255	0.309606	3.27044	0.00107379	0.00659792	112	73	30	43	Slc5a5
ENSMUSG00000000794	8.04166	0.596517	0.324812	1.8365	0.0662841	0.19601	12	14	3	3	Kcnn3
ENSMUSG00000000804	1913.54	0.219377	0.0899929	2.43772	0.0147802	0.0611448	2109	1978	1824	1759	Usp32
ENSMUSG00000000805	117.595	0.659814	0.270147	2.44242	0.014589	0.0605356	191	106	89	85	Car4
ENSMUSG00000000811	336.73	-0.507986	0.166718	-3.04699	0.00231148	0.0127372	265	279	424	386	Txnrd3
ENSMUSG00000000817	2.24697	-0.0339207	0.226646	-0.149663	0.88103	NA	2	2	2	3	Fasl
ENSMUSG00000000823	1811.17	-0.221699	0.0909577	-2.43739	0.0147939	0.061157	1697	1614	2007	1954	Znf512b
ENSMUSG00000000826	2277.5	-0.0258505	0.0860056	-0.300568	0.763744	0.905205	2311	2164	2398	2266	Dnajc5
ENSMUSG00000000827	2407.02	-0.0513086	0.0841796	-0.609513	0.542184	0.77187	2369	2317	2585	2389	Tpd52l2
ENSMUSG00000000838	3266.52	0.137761	0.0788404	1.74734	0.080579	0.226296	3497	3293	3249	3060	Fmr1
ENSMUSG00000000861	42.0727	-0.950066	0.339048	-2.80216	0.00507617	0.0250643	32	12	67	59	Bcl11a
ENSMUSG00000000869	0	NA	NA	NA	NA	NA	0	0	0	0	Il4
ENSMUSG00000000876	94.3901	-0.245502	0.264604	-0.927806	0.353508	0.613805	81	87	107	104	Pxmp4
ENSMUSG00000000881	523.463	-0.770861	0.148203	-5.20139	1.97804e-07	2.72133e-06	415	340	663	688	Dlg3
ENSMUSG00000000884	278.113	0.253717	0.180889	1.40261	0.160732	0.371643	284	319	259	252	Gnb1l
ENSMUSG00000000889	0	NA	NA	NA	NA	NA	0	0	0	0	Dbh
ENSMUSG00000000901	740.345	-1.70401	0.130922	-13.0155	9.99221e-39	1.24385e-36	360	307	1158	1163	Mmp11
ENSMUSG00000000902	2497.01	0.00432767	0.0900427	0.0480624	0.961667	0.985448	2406	2550	2465	2589	Smarcb1
ENSMUSG00000000903	19.3224	-0.921912	0.354082	-2.60367	0.00922315	0.0411902	10	6	30	32	Vpreb3
ENSMUSG00000000915	336.791	0.547361	0.174026	3.14529	0.00165922	0.00961935	446	356	287	260	Hip1r
ENSMUSG00000000916	638.777	0.172463	0.131319	1.31331	0.189078	0.413608	699	646	597	618	Nsun5
ENSMUSG00000000934	217.179	0.197469	0.213957	0.922939	0.356039	0.616151	272	192	228	180	Top1mt
ENSMUSG00000000938	14.2037	-0.00891867	0.351016	-0.0254082	0.979729	0.989652	17	11	14	15	Hoxa10
ENSMUSG00000000942	8.73575	-0.0184007	0.329885	-0.0557794	0.955518	0.983503	11	6	7	11	Hoxa4
ENSMUSG00000000948	2982.55	0.321495	0.092475	3.47656	0.00050789	0.00344438	3056	3520	2781	2589	Gm38393
ENSMUSG00000000957	337.034	-0.687416	0.18979	-3.62197	0.000292365	0.00211683	301	199	417	439	Mmp14
ENSMUSG00000000958	1899.25	-1.20839	0.0907899	-13.3098	2.03114e-40	2.83591e-38	1141	1111	2721	2680	Slc7a7
ENSMUSG00000000959	1601.48	-0.0328797	0.0965104	-0.340686	0.73334	0.890855	1634	1505	1720	1569	Oxa1l
ENSMUSG00000000976	957.749	-0.209389	0.116389	-1.79905	0.0720113	0.208351	937	821	1036	1051	Heatr6
ENSMUSG00000000982	47.6071	1.88248	0.332221	5.66634	1.45876e-08	2.40382e-07	67	99	12	11	Ccl3
ENSMUSG00000000983	0	NA	NA	NA	NA	NA	0	0	0	0	Wfdc18
ENSMUSG00000001014	15.2354	0.250629	0.352443	0.711119	0.47701	0.724562	21	15	12	13	Icam4
ENSMUSG00000001016	4585.51	-0.0532599	0.074285	-0.716967	0.473394	0.721978	4545	4377	4960	4523	Ilf2
ENSMUSG00000001017	4036.36	-0.120498	0.0743757	-1.62013	0.105205	0.275591	3846	3818	4389	4148	Chtop
ENSMUSG00000001018	706.674	-0.108182	0.12509	-0.864833	0.387131	0.647649	699	648	749	740	Snapin
ENSMUSG00000001020	0.25449	0.029054	0.0983792	0.295327	0.767744	NA	0	1	0	0	S100a4
ENSMUSG00000001021	0.745591	0.0411732	0.139568	0.295004	0.767991	NA	1	1	1	0	S100a3
ENSMUSG00000001023	0	NA	NA	NA	NA	NA	0	0	0	0	S100a5
ENSMUSG00000001025	239.969	1.45615	0.202698	7.18385	6.77756e-13	1.86239e-11	392	324	110	131	S100a6
ENSMUSG00000001027	3.25529	-0.0307574	0.25575	-0.120263	0.904275	NA	3	3	2	5	Scn4a
ENSMUSG00000001029	10.4176	-0.236287	0.339966	-0.69503	0.487036	0.731584	7	9	16	10	Icam2
ENSMUSG00000001034	934.822	0.0371141	0.115601	0.321053	0.74817	0.897692	898	979	964	908	Mapk7
ENSMUSG00000001036	2132.92	0.157502	0.0906529	1.73742	0.0823134	0.229699	2268	2195	1991	2093	Epn2
ENSMUSG00000001039	513.23	-0.154149	0.144648	-1.06569	0.286566	0.541387	496	465	599	502	B9d1
ENSMUSG00000001052	978.067	0.147774	0.114355	1.29224	0.196275	0.424	973	1067	956	924	Sec24b
ENSMUSG00000001053	1272.25	-0.0224816	0.103161	-0.217928	0.827485	0.933666	1245	1257	1378	1226	N4bp3
ENSMUSG00000001054	1709.15	-0.132651	0.103719	-1.27894	0.200917	0.4305	1493	1734	1885	1747	Rmnd5b
ENSMUSG00000001056	3315.66	0.0605621	0.0780092	0.776346	0.437545	0.692405	3334	3378	3344	3240	Nhp2
ENSMUSG00000001062	373.655	0.0102412	0.162774	0.0629165	0.949833	0.981609	399	345	402	354	Vps9d1
ENSMUSG00000001065	682.688	0.214875	0.134169	1.60153	0.10926	0.283568	798	661	669	610	Zfp276
ENSMUSG00000001076	11.4953	0.586745	0.33918	1.7299	0.0836488	0.232421	19	16	9	2	C1ql4
ENSMUSG00000001082	1307.22	0.0325584	0.100683	0.323376	0.746411	0.897025	1302	1319	1317	1304	Mfsd10
ENSMUSG00000001089	4441.29	-0.171124	0.0741383	-2.30817	0.0209896	0.0805888	4090	4186	4915	4638	Luzp1
ENSMUSG00000001095	4.23182	0.105225	0.277795	0.378786	0.704846	NA	5	5	5	2	Slc13a2
ENSMUSG00000001098	1241.99	0.209003	0.104139	2.00696	0.0447544	0.146007	1382	1263	1171	1162	Kctd10
ENSMUSG00000001100	2526.96	-0.110767	0.0827057	-1.33929	0.180476	0.401853	2440	2375	2747	2581	Poldip2
ENSMUSG00000001103	1.25828	0.0365068	0.171505	0.212861	0.831435	NA	2	1	0	2	Sebox
ENSMUSG00000001105	508.514	0.356498	0.1433	2.48777	0.0128546	0.0544653	598	540	475	425	Ift20
ENSMUSG00000001119	6.51549	0.119246	0.309143	0.385732	0.699695	0.873878	9	6	3	8	Col6a1
ENSMUSG00000001120	181.007	-0.363805	0.211265	-1.72203	0.0850641	0.235467	160	149	205	213	Pcbp3
ENSMUSG00000001123	125.572	1.22326	0.246805	4.95637	7.18208e-07	8.95658e-06	193	170	65	73	Lgals9
ENSMUSG00000001127	1938.32	-0.135208	0.0924123	-1.4631	0.14344	0.343976	1929	1732	2116	2005	Araf
ENSMUSG00000001128	104.296	-0.329896	0.256376	-1.28677	0.198176	0.426686	94	85	120	120	Cfp
ENSMUSG00000001131	396.679	-0.564954	0.160857	-3.51216	0.000444486	0.00305246	332	294	463	505	Timp1
ENSMUSG00000001134	210.36	-0.098947	0.203466	-0.486307	0.62675	0.830508	182	219	229	214	Uxt
ENSMUSG00000001138	784.378	-0.0349407	0.121803	-0.286862	0.774218	0.91014	740	795	813	798	Cnnm3
ENSMUSG00000001143	449.53	-0.0746212	0.150553	-0.495647	0.620144	0.826805	431	436	507	431	Lman2l
ENSMUSG00000001150	3745.47	0.0693857	0.0792809	0.875188	0.381472	0.641655	3955	3653	3692	3719	Mcm3ap
ENSMUSG00000001151	7129.34	-0.0164319	0.0734748	-0.223639	0.823038	0.931396	6780	7267	7331	7214	Pcnt
ENSMUSG00000001155	1.00576	-0.0658406	0.14715	-0.447437	0.654559	NA	1	0	0	3	Ftcd
ENSMUSG00000001156	161.525	-0.159903	0.223515	-0.715405	0.474359	0.722554	136	164	174	174	Mxd1
ENSMUSG00000001157	914.378	-0.0884596	0.113348	-0.780427	0.435139	0.690767	904	852	983	931	Gmcl1
ENSMUSG00000001158	737.563	-0.0998257	0.12325	-0.809946	0.417971	0.676241	716	694	766	783	Snrnp27
ENSMUSG00000001166	31.4749	0.280885	0.342043	0.821198	0.411534	0.670922	38	34	26	28	Oas1c
ENSMUSG00000001168	6.5043	0.57547	0.298245	1.92952	0.0536663	0.167365	16	7	3	0	Oas1h
ENSMUSG00000001173	978.724	0.489977	0.119807	4.08972	4.31897e-05	0.000385358	1244	1034	838	804	Ocrl
ENSMUSG00000001175	7967.74	0.061375	0.0680354	0.902104	0.367002	0.626873	8067	8067	8245	7582	Calm1
ENSMUSG00000001211	710.4	-0.388243	0.126486	-3.06944	0.00214458	0.0119425	638	576	818	822	Agpat3
ENSMUSG00000001225	0.249966	0.029054	0.0983792	0.295327	0.767744	NA	1	0	0	0	Slc26a3
ENSMUSG00000001227	24.4497	0.391072	0.351257	1.11335	0.265558	0.515769	32	28	23	15	Sema6b
ENSMUSG00000001228	10870.4	0.0365971	0.0772558	0.473714	0.635704	0.83661	10266	11548	10963	10804	Uhrf1
ENSMUSG00000001229	1040.9	0.0782505	0.112269	0.696989	0.48581	0.73089	1010	1110	1043	1010	Dpp9
ENSMUSG00000001240	544.854	-0.0569169	0.136733	-0.416262	0.677218	0.86188	535	523	570	558	Ramp2
ENSMUSG00000001247	434.21	-0.100594	0.181585	-0.55398	0.579592	0.798606	507	323	462	452	Lsr
ENSMUSG00000001248	1640.56	0.0663815	0.0970956	0.683671	0.494183	0.737662	1755	1575	1689	1563	Gramd1a
ENSMUSG00000001249	76.456	0.280332	0.297783	0.941396	0.346502	0.606254	109	62	77	59	Hpn
ENSMUSG00000001260	4.26421	0.101532	0.277962	0.365272	0.714908	NA	5	5	2	5	Gabrg1
ENSMUSG00000001270	4295.26	1.16158	0.0919155	12.6375	1.31133e-36	1.46472e-34	6509	5321	2752	2582	Ckb
ENSMUSG00000001280	7677.7	0.182868	0.0669743	2.73042	0.00632534	0.0300337	8160	8033	7503	7083	Sp1
ENSMUSG00000001281	321.99	-0.059628	0.191017	-0.31216	0.754919	0.901346	375	250	339	329	Itgb7
ENSMUSG00000001285	898.977	-0.00968473	0.113571	-0.0852745	0.932043	0.972436	894	882	925	905	Myg1
ENSMUSG00000001288	4323.47	-0.0690649	0.0906237	-0.762106	0.445997	0.699618	3837	4519	4542	4442	Rarg
ENSMUSG00000001289	1310.28	0.0843123	0.102396	0.823397	0.410282	0.66969	1403	1273	1308	1271	Pfdn5
ENSMUSG00000001300	429.484	0.186242	0.15114	1.23225	0.217857	0.453398	450	459	429	384	Efnb2
ENSMUSG00000001305	1663.1	0.0248036	0.0925992	0.26786	0.788807	0.915979	1683	1643	1707	1638	Rrp15
ENSMUSG00000001313	181.626	-0.810629	0.214341	-3.78196	0.000155597	0.00121285	128	123	264	217	Rnd2
ENSMUSG00000001323	98.4403	0.133745	0.262549	0.50941	0.610465	0.820339	103	103	105	84	Srr
ENSMUSG00000001333	109.392	1.96132	0.269715	7.27182	3.54667e-13	9.95766e-12	159	205	38	33	Sync
ENSMUSG00000001334	22.1223	-0.355508	0.353101	-1.00682	0.314024	0.570811	21	13	27	28	Fndc5
ENSMUSG00000001348	151.04	-0.748741	0.226159	-3.31069	0.000930657	0.00581703	106	108	204	190	Acp5
ENSMUSG00000001349	10.9478	0.414546	0.332633	1.24626	0.21267	0.446792	24	7	10	3	Cnn1
ENSMUSG00000001366	363.062	-0.0676418	0.160116	-0.422455	0.672693	0.859702	358	344	387	368	Fbxo9
ENSMUSG00000001376	2815.59	-0.122156	0.0840031	-1.45419	0.145894	0.347802	2790	2554	3107	2854	Ccdc132
ENSMUSG00000001380	2681.71	-0.224161	0.0819256	-2.73616	0.00621615	0.0296515	2489	2410	3044	2827	Hars
ENSMUSG00000001383	1738.74	0.0395769	0.0940359	0.42087	0.67385	0.860426	1804	1692	1831	1650	Zmat2
ENSMUSG00000001403	2684.05	0.131694	0.0983754	1.33869	0.180672	0.401911	2542	3022	2613	2578	Ube2c
ENSMUSG00000001415	6175.3	0.193681	0.069859	2.77245	0.00556361	0.0270637	6706	6367	5939	5742	Smg5
ENSMUSG00000001416	12422.5	0.163292	0.0649687	2.51339	0.0119575	0.0513382	12914	13114	12303	11473	Cct3
ENSMUSG00000001418	1379.68	0.151431	0.102838	1.47251	0.140883	0.339301	1530	1353	1339	1310	Glmp
ENSMUSG00000001419	589.659	0.811888	0.144649	5.6128	1.99078e-08	3.19638e-07	681	821	431	423	Mef2d
ENSMUSG00000001420	238.489	0.0586439	0.190648	0.307603	0.758385	0.902982	231	252	236	237	Tmem79
ENSMUSG00000001424	5015.64	0.0994023	0.0722071	1.37663	0.168627	0.384079	5100	5188	5043	4781	Snd1
ENSMUSG00000001435	3560.11	0.295981	0.0917636	3.22548	0.00125763	0.00757877	4243	3554	3190	3278	Col18a1
ENSMUSG00000001436	360.554	-0.399182	0.163625	-2.43961	0.0147031	0.060899	327	284	424	414	Slc19a1
ENSMUSG00000001440	22230.1	0.16003	0.0632085	2.53178	0.0113484	0.0490591	22948	23575	21508	21069	Kpnb1
ENSMUSG00000001441	2875.22	0.0282108	0.0801866	0.351814	0.724978	0.886499	2872	2884	2944	2832	Npepps
ENSMUSG00000001444	3.76683	0.10448	0.267224	0.390982	0.69581	NA	3	6	2	4	Tbx21
ENSMUSG00000001445	1401.96	-0.0552633	0.100978	-0.54728	0.584186	0.802261	1436	1290	1471	1429	Mrpl10
ENSMUSG00000001467	4038.29	-0.257826	0.0899223	-2.86721	0.00414106	0.021061	3991	3295	4550	4386	Cyp51
ENSMUSG00000001472	6904.31	-0.156865	0.0694909	-2.25734	0.0239866	0.0897253	6571	6367	7720	7065	Tcf25
ENSMUSG00000001473	2314.95	-0.32836	0.0924607	-3.55134	0.000383274	0.00268656	1916	2142	2660	2578	Tubb6
ENSMUSG00000001482	2856.53	-0.0204551	0.0830702	-0.246239	0.805497	0.924608	2938	2686	2959	2878	Def8
ENSMUSG00000001493	5.18355	-0.298125	0.279251	-1.06759	0.285706	NA	5	0	9	7	Meox1
ENSMUSG00000001494	1.98796	-0.0649288	0.204516	-0.317476	0.750882	NA	3	0	2	3	Sost
ENSMUSG00000001496	1.77179	0.103858	0.194464	0.534071	0.593292	NA	1	4	0	2	Nkx2-1
ENSMUSG00000001497	4.27107	0.227631	0.274992	0.827773	0.407799	NA	7	5	1	4	Pax9
ENSMUSG00000001504	145.473	0.0780133	0.233131	0.334632	0.737902	0.893212	132	165	145	141	Irx2
ENSMUSG00000001506	41.2753	1.3649	0.351274	3.88558	0.000102085	0.000834117	113	27	13	12	Col1a1
ENSMUSG00000001507	1830.47	0.617341	0.0928654	6.64769	2.97721e-11	6.92026e-10	2183	2223	1442	1474	Itga3
ENSMUSG00000001508	1.48606	-0.0692733	0.184487	-0.375491	0.707295	NA	2	0	2	2	Sgca
ENSMUSG00000001510	4.26736	0.31022	0.278978	1.11199	0.266143	NA	6	7	2	2	Dlx3
ENSMUSG00000001517	1295.85	-0.118407	0.106492	-1.11189	0.266186	0.516617	1167	1293	1432	1309	Foxm1
ENSMUSG00000001518	697.804	-0.212255	0.128502	-1.65176	0.0985834	0.262453	623	655	816	709	Itfg2
ENSMUSG00000001520	0.750115	0.0362049	0.130619	0.277179	0.781643	NA	0	2	1	0	Nrip2
ENSMUSG00000001521	790.011	-0.356574	0.122734	-2.90525	0.00366958	0.0190284	713	655	963	845	Tulp3
ENSMUSG00000001524	1112.01	-0.063504	0.105779	-0.600347	0.548275	0.775678	1089	1066	1199	1109	Gtf2h4
ENSMUSG00000001525	47246.3	-0.0674808	0.0593282	-1.13741	0.255365	0.502606	45823	45631	50367	47768	Tubb5
ENSMUSG00000001542	1571.39	-0.755107	0.0987163	-7.64927	2.0213e-14	6.28094e-13	1111	1191	2101	1921	Ell2
ENSMUSG00000001552	1835.84	-0.0204712	0.0910611	-0.224808	0.822129	0.931066	1867	1747	1916	1836	Jup
ENSMUSG00000001555	399.943	-1.36051	0.183232	-7.42504	1.1275e-13	3.30477e-12	258	164	610	582	Fkbp10
ENSMUSG00000001558	25.4616	0.218095	0.349528	0.623972	0.532646	0.765623	27	30	24	21	Klhl10
ENSMUSG00000001566	1.97541	-0.0675363	0.212434	-0.317917	0.750548	NA	1	2	4	1	Mnx1
ENSMUSG00000001569	1625.39	-0.0525568	0.0946648	-0.555188	0.578766	0.797778	1616	1547	1759	1602	Nom1
ENSMUSG00000001576	1207.73	-0.856712	0.103393	-8.28595	1.17173e-16	4.33141e-15	847	842	1611	1561	Ergic1
ENSMUSG00000001583	119.474	1.04749	0.26122	4.00997	6.0726e-05	0.000522851	195	139	62	81	Tnk1
ENSMUSG00000001588	209.894	-0.409621	0.199733	-2.05084	0.0402824	0.134779	181	171	261	231	Acap1
ENSMUSG00000001604	727.753	-0.543736	0.124721	-4.3596	1.30302e-05	0.000128769	566	599	886	874	Tcea3
ENSMUSG00000001622	9.63431	-0.314194	0.333319	-0.94262	0.345875	0.605752	9	4	17	9	Csn3
ENSMUSG00000001627	3058.82	-0.460653	0.0820077	-5.61718	1.94094e-08	3.12279e-07	2495	2595	3766	3440	Ifrd1
ENSMUSG00000001630	755.602	-0.119821	0.122196	-0.980558	0.326811	0.585302	738	696	795	803	Stk38l
ENSMUSG00000001632	1767.03	0.171418	0.0913602	1.87629	0.0606153	0.183524	1901	1814	1719	1650	Brpf1
ENSMUSG00000001642	1302.14	-0.323112	0.108641	-2.97414	0.00293813	0.0157004	1240	1048	1525	1420	Akr1b3
ENSMUSG00000001655	50.9433	0.311896	0.315571	0.988355	0.322979	0.581109	65	51	42	46	Hoxc13
ENSMUSG00000001656	0.741067	0.035223	0.130024	0.270896	0.786471	NA	2	0	1	0	Hoxc11
ENSMUSG00000001657	0.4911	0.00118837	0.109284	0.0108741	0.991324	NA	1	0	1	0	Hoxc8
ENSMUSG00000001661	1.00461	0.0682645	0.147146	0.463923	0.642703	NA	0	3	1	0	Hoxc6
ENSMUSG00000001663	9.96202	0.1565	0.334781	0.467471	0.640163	0.839413	17	6	9	8	Gstt1
ENSMUSG00000001665	50.7054	0.467756	0.3183	1.46955	0.141685	0.340914	73	50	39	41	Gstt3
ENSMUSG00000001666	433.09	0.105805	0.154244	0.685955	0.492742	0.7366	473	419	408	436	Ddt
ENSMUSG00000001670	2.02688	0.271842	0.200089	1.3586	0.174272	NA	2	6	0	0	Tat
ENSMUSG00000001672	20.4389	0.156566	0.354085	0.442172	0.658365	0.850353	31	14	18	19	Marveld3
ENSMUSG00000001674	1255.33	0.308109	0.101488	3.03592	0.00239802	0.0131474	1386	1373	1174	1097	Ddx18
ENSMUSG00000001687	2682.48	-0.0727962	0.0890505	-0.817471	0.413659	0.672213	2463	2716	2793	2787	Ubl3
ENSMUSG00000001700	109.371	0.113729	0.254219	0.447365	0.654611	0.847815	118	109	118	94	Gramd3
ENSMUSG00000001707	1615.39	-0.0745615	0.0935946	-0.796643	0.425658	0.683116	1557	1561	1719	1645	Eef1e1
ENSMUSG00000001729	1156.67	0.535504	0.104858	5.10694	3.27417e-07	4.32039e-06	1362	1361	956	950	Akt1
ENSMUSG00000001739	29.3507	-0.270751	0.347507	-0.779125	0.435906	0.691391	18	31	39	30	Cldn15
ENSMUSG00000001741	3.00455	0.273041	0.240615	1.13476	0.256476	NA	5	5	2	0	Il16
ENSMUSG00000001750	322.27	0.319349	0.186893	1.70872	0.0875023	0.240861	421	295	292	284	Tcirg1
ENSMUSG00000001751	56.3662	-0.50499	0.309153	-1.63346	0.102371	0.270128	49	37	76	65	Naglu
ENSMUSG00000001755	489.54	0.199308	0.146737	1.35826	0.17438	0.393039	555	486	454	467	Coasy
ENSMUSG00000001761	778.367	-1.37477	0.122958	-11.1809	5.05857e-29	3.91499e-27	420	420	1199	1101	Smo
ENSMUSG00000001763	38.3458	-0.180042	0.33411	-0.53887	0.589977	0.806409	41	28	41	44	Tspan33
ENSMUSG00000001767	1758.79	0.0781628	0.0934177	0.836702	0.40276	0.66242	1870	1714	1787	1684	Crnkl1
ENSMUSG00000001768	175.999	-0.372933	0.220442	-1.69175	0.0906932	0.247078	170	129	219	190	Rin2
ENSMUSG00000001773	33.3593	-0.164069	0.343181	-0.478084	0.63259	0.834249	22	38	42	32	Folh1
ENSMUSG00000001774	2305.9	0.004762	0.0928156	0.051306	0.959082	0.984742	2408	2173	2506	2170	Chordc1
ENSMUSG00000001783	3718.42	0.000752482	0.0762358	0.00987046	0.992125	0.995757	3674	3699	3902	3643	Rtcb
ENSMUSG00000001785	2647.32	0.0268817	0.0832456	0.32292	0.746756	0.89707	2743	2556	2694	2626	Pwp1
ENSMUSG00000001786	525.258	-0.498091	0.139435	-3.57222	0.000353965	0.00250835	435	421	629	626	Fbxo7
ENSMUSG00000001794	6378.96	-0.584647	0.0701461	-8.33471	7.76895e-17	2.90829e-15	4988	5104	8019	7540	Capns1
ENSMUSG00000001802	187.894	-0.0802516	0.207064	-0.387569	0.698335	0.873352	178	183	202	191	Lrp3
ENSMUSG00000001804	0	NA	NA	NA	NA	NA	0	0	0	0	Dsg4
ENSMUSG00000001815	0.249966	0.029054	0.0983792	0.295327	0.767744	NA	1	0	0	0	Evx2
ENSMUSG00000001819	33.0068	0.446989	0.339962	1.31482	0.188569	0.412907	41	40	25	26	Hoxd13
ENSMUSG00000001823	0.251931	-0.0277453	0.0983792	-0.282024	0.777925	NA	0	0	0	1	Hoxd12
ENSMUSG00000001827	2343.34	-0.0576869	0.0905239	-0.637257	0.523958	0.758357	2166	2383	2469	2382	Folr1
ENSMUSG00000001829	1966.17	-0.044768	0.0902736	-0.495914	0.619955	0.826805	1961	1876	2132	1923	Clpb
ENSMUSG00000001833	4011.1	-0.179934	0.0749481	-2.40079	0.0163599	0.0662217	3816	3636	4404	4247	2007-09-01
ENSMUSG00000001844	479.65	-0.116097	0.143663	-0.808123	0.41902	0.67709	464	447	514	500	Zdhhc4
ENSMUSG00000001847	3136.94	-0.0581736	0.0803759	-0.723768	0.469208	0.718061	3010	3081	3389	3109	Rac1
ENSMUSG00000001855	2913.16	0.167237	0.0873086	1.91547	0.055433	0.171247	2925	3187	2759	2801	Nup214
ENSMUSG00000001864	149.019	0.190226	0.233526	0.814583	0.415311	0.673883	181	137	151	129	Aif1l
ENSMUSG00000001865	0.251931	-0.0277453	0.0983792	-0.282024	0.777925	NA	0	0	0	1	Cpa3
ENSMUSG00000001870	230.096	-1.0824	0.196927	-5.49647	3.87464e-08	5.93313e-07	137	142	351	298	Ltbp1
ENSMUSG00000001891	1060.21	0.00431775	0.110542	0.0390599	0.968843	0.987184	1047	1058	1149	1001	Ugp2
ENSMUSG00000001901	18.3927	-0.258379	0.354096	-0.729686	0.465582	0.715067	15	15	24	20	Kcnh6
ENSMUSG00000001909	4639.7	0.304958	0.0728968	4.18341	2.87163e-05	0.000266574	5120	5057	4361	4054	Trmt1
ENSMUSG00000001910	6357.27	-0.777701	0.068842	-11.2969	1.35941e-29	1.07628e-27	4684	4572	8324	8001	Nacc1
ENSMUSG00000001911	26.5659	0.4683	0.349703	1.33914	0.180527	0.401853	28	39	17	22	Nfix
ENSMUSG00000001918	1494.43	-0.366109	0.103593	-3.53411	0.000409156	0.00283909	1214	1365	1715	1707	Slc1a5
ENSMUSG00000001924	10657	0.15756	0.0679117	2.32007	0.0203372	0.0786392	11606	10691	10523	9914	Uba1
ENSMUSG00000001930	83.3971	-0.743285	0.280819	-2.64684	0.00812466	0.0370287	50	64	122	100	Vwf
ENSMUSG00000001942	413.753	0.265952	0.155069	1.71506	0.0863344	0.238218	471	429	405	354	Siae
ENSMUSG00000001943	136.402	0.247919	0.237755	1.04275	0.297065	0.55267	153	144	113	136	Vsig2
ENSMUSG00000001946	210.349	1.04539	0.214742	4.86813	1.12661e-06	1.34802e-05	246	330	128	135	Esam
ENSMUSG00000001948	29.241	0.60905	0.348618	1.74704	0.0806297	0.226407	34	44	26	13	Spa17
ENSMUSG00000001962	915.55	0.349515	0.125176	2.7922	0.00523517	0.0257229	1097	945	768	856	Fam50a
ENSMUSG00000001964	1334.87	0.0955176	0.102615	0.930837	0.351938	0.612107	1323	1412	1364	1254	Emd
ENSMUSG00000001983	241.756	0.311016	0.189714	1.63939	0.101132	0.267697	271	264	209	224	Taco1
ENSMUSG00000001985	1946.4	0.818678	0.10426	7.85227	4.08588e-15	1.35523e-13	2263	2681	1462	1373	Grik3
ENSMUSG00000001986	236.415	-0.194004	0.196551	-0.987042	0.323622	0.581608	202	232	242	272	Gria3
ENSMUSG00000001988	0.999486	-0.0747319	0.1577	-0.473886	0.635581	NA	0	1	1	2	Npas1
ENSMUSG00000001995	2139.61	-0.235092	0.0892715	-2.63345	0.00845222	0.0382014	1889	2001	2374	2325	Sipa1l2
ENSMUSG00000001998	862.754	-0.191468	0.115202	-1.66202	0.0965093	0.258459	809	785	959	911	Ap4e1
ENSMUSG00000001999	204.834	0.365478	0.203452	1.79638	0.0724341	0.209047	216	246	181	177	Blvra
ENSMUSG00000002006	1181.64	-1.32259	0.111842	-11.8255	2.88103e-32	2.62262e-30	713	603	1755	1694	Pdzd4
ENSMUSG00000002007	1.72348	-0.0278851	0.191359	-0.145721	0.884141	NA	1	2	4	0	Srpk3
ENSMUSG00000002010	2482.41	-0.27025	0.0852899	-3.16861	0.00153172	0.00897216	2305	2151	2878	2639	Idh3g
ENSMUSG00000002012	41.1282	-0.0871031	0.330642	-0.263436	0.792214	0.917825	46	32	40	47	Pnck
ENSMUSG00000002014	1249.79	-0.206781	0.102163	-2.02402	0.0429676	0.141471	1181	1116	1407	1315	Ssr4
ENSMUSG00000002015	1931.92	-0.224003	0.090585	-2.47285	0.0134039	0.0564455	1817	1712	2211	2020	Bcap31
ENSMUSG00000002017	1113.55	0.0316659	0.108723	0.291253	0.770858	0.908723	1110	1122	1089	1143	Fam98a
ENSMUSG00000002020	29.765	0.303225	0.3449	0.879169	0.37931	0.63952	34	35	22	28	Ltbp2
ENSMUSG00000002028	2979.58	0.412319	0.09389	4.39151	1.12567e-05	0.000112534	3168	3588	2515	2652	Kmt2a
ENSMUSG00000002031	1229.24	0.248617	0.104309	2.38348	0.0171499	0.0687195	1389	1263	1160	1115	Ift46
ENSMUSG00000002032	23.687	-0.411837	0.352198	-1.16933	0.24227	0.486282	17	18	24	36	Tmem25
ENSMUSG00000002033	0	NA	NA	NA	NA	NA	0	0	0	0	Cd3g
ENSMUSG00000002043	166.805	0.119596	0.216689	0.551924	0.581001	0.799747	174	172	170	153	Trappc6a
ENSMUSG00000002052	7528.51	0.172122	0.0763952	2.25305	0.0242559	0.0905553	7527	8290	7240	7111	Supt6
ENSMUSG00000002055	3129.11	0.0893453	0.0819573	1.09015	0.275649	0.528484	3151	3246	3241	2913	Spag5
ENSMUSG00000002057	0	NA	NA	NA	NA	NA	0	0	0	0	Foxn1
ENSMUSG00000002058	237.585	0.0829134	0.192175	0.431447	0.666144	0.854875	263	223	237	230	Unc119
ENSMUSG00000002059	335.991	-1.31536	0.169308	-7.769	7.91086e-15	2.56223e-13	190	176	505	484	Rab34
ENSMUSG00000002064	647.77	-0.0338339	0.132643	-0.255075	0.798665	0.921321	658	611	720	612	Sdf2
ENSMUSG00000002068	4103.22	0.00243557	0.0918191	0.0265258	0.978838	0.989447	3725	4410	4262	4057	Ccne1
ENSMUSG00000002076	884.86	-0.0465077	0.115065	-0.404186	0.686076	0.867205	856	869	953	873	Hsf2bp
ENSMUSG00000002083	498.863	0.0554787	0.14418	0.384787	0.700395	0.874182	523	486	483	508	Bbc3
ENSMUSG00000002100	32.2457	0.00666766	0.344956	0.019329	0.984579	0.992068	23	41	29	36	Mybpc3
ENSMUSG00000002102	6018.21	0.190019	0.0693594	2.73963	0.00615085	0.0294012	6457	6267	5856	5546	Psmc3
ENSMUSG00000002103	518.45	-0.232257	0.147827	-1.57114	0.116149	0.296237	519	423	568	572	Acp2
ENSMUSG00000002104	51.7143	0.21821	0.315518	0.691592	0.489193	0.733418	48	65	47	47	Rapsn
ENSMUSG00000002105	170.75	-0.311885	0.215529	-1.44707	0.147877	0.351123	157	141	197	191	Slc39a13
ENSMUSG00000002107	209.881	0.348963	0.19928	1.75112	0.079926	0.224951	244	227	194	176	Celf2
ENSMUSG00000002108	21.4566	-0.0534696	0.353258	-0.151361	0.879691	0.954272	17	24	22	23	Nr1h3
ENSMUSG00000002109	395.321	-0.424474	0.163947	-2.58909	0.00962313	0.0426722	370	293	465	461	Ddb2
ENSMUSG00000002111	20.4349	-0.0919963	0.3537	-0.260097	0.794789	0.919093	16	22	23	21	Spi1
ENSMUSG00000002129	3239.42	0.143228	0.0855857	1.6735	0.0942281	0.253993	3278	3465	3040	3196	Sf3a1
ENSMUSG00000002147	721.262	-0.13992	0.13413	-1.04317	0.296868	0.552457	743	616	829	710	Stat6
ENSMUSG00000002190	337.712	-1.73665	0.182911	-9.4945	2.21263e-21	1.14591e-19	122	165	542	534	Clgn
ENSMUSG00000002204	5.42883	-0.550348	0.288981	-1.90444	0.0568527	NA	0	2	11	9	Napsa
ENSMUSG00000002205	591.303	0.36969	0.135934	2.71962	0.00653561	0.0308761	645	682	509	531	Vrk3
ENSMUSG00000002210	297.562	0.219758	0.173944	1.26339	0.20645	0.438591	330	308	290	265	Smg9
ENSMUSG00000002221	2025.21	-0.0545765	0.0875501	-0.623375	0.533038	0.765731	1998	1940	2132	2056	Paxip1
ENSMUSG00000002222	3841.58	0.00807551	0.0765339	0.105515	0.915967	0.966894	3946	3693	3948	3824	Rmnd5a
ENSMUSG00000002227	3241.7	0.013695	0.0897762	0.152545	0.878757	0.954086	3414	3046	3148	3390	Mov10
ENSMUSG00000002228	557.91	-1.40036	0.139314	-10.0518	9.01589e-24	5.33823e-22	304	286	840	820	Ppm1j
ENSMUSG00000002233	921.878	-1.36758	0.11739	-11.6499	2.29725e-31	1.96159e-29	527	474	1364	1352	Rhoc
ENSMUSG00000002240	0	NA	NA	NA	NA	NA	0	0	0	0	Prr27
ENSMUSG00000002249	74.6202	-0.048211	0.290477	-0.165972	0.868179	0.949812	84	61	88	67	Tead3
ENSMUSG00000002250	341.563	-0.00728083	0.195596	-0.0372237	0.970307	0.987514	267	407	333	361	Ppard
ENSMUSG00000002257	906.988	-0.447491	0.117595	-3.80535	0.000141603	0.00111801	727	786	1124	1009	Def6
ENSMUSG00000002265	2546	-0.0398203	0.258388	-0.154111	0.877523	0.953923	3032	1942	2617	2631	Peg3
ENSMUSG00000002266	22.39	0.319134	0.353961	0.90161	0.367264	0.62702	36	18	24	12	Zim1
ENSMUSG00000002274	324.34	-1.26141	0.177721	-7.09768	1.26865e-12	3.41345e-11	200	162	459	486	Metrn
ENSMUSG00000002279	344.724	-0.241464	0.164652	-1.46651	0.142511	0.342264	323	300	378	383	Lmf1
ENSMUSG00000002280	771.271	-0.158321	0.121243	-1.30581	0.191617	0.417545	749	694	858	796	Narfl
ENSMUSG00000002289	398.027	-0.168337	0.167928	-1.00244	0.316133	0.573209	423	318	444	414	Angptl4
ENSMUSG00000002297	6972.81	0.164851	0.0692234	2.38144	0.0172453	0.0690079	7246	7372	6905	6432	Dbf4
ENSMUSG00000002307	2403.06	0.139507	0.0875384	1.59367	0.11101	0.286751	2412	2584	2377	2260	Daxx
ENSMUSG00000002308	737.813	-0.0718755	0.122334	-0.587536	0.556844	0.782464	709	716	796	740	Cd320
ENSMUSG00000002319	2992.89	0.293136	0.0793226	3.69549	0.000219462	0.00163836	3310	3232	2805	2646	Ipo4
ENSMUSG00000002320	871.767	-0.0772186	0.119079	-0.648467	0.516683	0.75406	878	803	886	930	Tm9sf1
ENSMUSG00000002324	308.317	-0.183614	0.175569	-1.04582	0.295642	0.551201	304	266	362	307	Rec8
ENSMUSG00000002325	437.654	0.318407	0.157626	2.02002	0.0433815	0.142518	530	439	423	363	Irf9
ENSMUSG00000002326	320.463	-0.0966427	0.172511	-0.560212	0.575335	0.795818	331	282	356	318	Gmpr2
ENSMUSG00000002329	759.325	-0.264197	0.122924	-2.14928	0.0316125	0.111493	718	646	862	824	Mdp1
ENSMUSG00000002332	375.271	-0.205987	0.158274	-1.30146	0.193102	0.419971	345	343	425	394	Dhrs1
ENSMUSG00000002341	25.7712	-0.641877	0.350701	-1.83027	0.0672101	0.197811	20	12	39	33	Ncan
ENSMUSG00000002342	920.507	-0.329591	0.122393	-2.69289	0.00708353	0.0330416	883	729	1090	998	Tmem161a
ENSMUSG00000002343	909.445	-0.173123	0.116139	-1.49065	0.136053	0.330947	854	838	1049	912	Armc6
ENSMUSG00000002345	444.464	-0.0877295	0.148803	-0.58957	0.555479	0.781379	430	423	460	470	2310045N01Rik
ENSMUSG00000002346	186.143	-0.13534	0.210592	-0.642662	0.520443	0.756348	188	162	194	203	Slc25a42
ENSMUSG00000002365	676.87	-0.121758	0.127916	-0.951862	0.341167	0.600603	624	659	749	685	Snx9
ENSMUSG00000002372	2672.91	-0.0960641	0.0817935	-1.17447	0.240206	0.483407	2564	2556	2900	2708	Ranbp3
ENSMUSG00000002379	1429.91	-0.12816	0.0998721	-1.28324	0.199407	0.428377	1335	1371	1603	1432	Ndufa11
ENSMUSG00000002384	11.9891	0.303728	0.346402	0.876808	0.380591	0.640896	16	14	10	8	Bmp8b
ENSMUSG00000002393	980.951	-0.607686	0.112151	-5.41845	6.01188e-08	8.96316e-07	792	739	1204	1209	Nr2f6
ENSMUSG00000002395	1612.89	-0.276658	0.0967538	-2.8594	0.00424441	0.0215283	1513	1374	1868	1725	Use1
ENSMUSG00000002396	228.73	0.0795588	0.200267	0.397265	0.691172	0.869619	220	247	254	197	Ocel1
ENSMUSG00000002409	229.32	-0.0101192	0.192256	-0.0526342	0.958023	0.98456	236	217	236	231	Dyrk1b
ENSMUSG00000002413	3017	-0.419167	0.0840278	-4.98843	6.08721e-07	7.7122e-06	2454	2650	3600	3418	Braf
ENSMUSG00000002416	597.031	-0.0495285	0.135466	-0.365615	0.714653	0.881356	613	550	653	581	Ndufb2
ENSMUSG00000002428	2825.11	-0.54009	0.0845426	-6.38838	1.67654e-10	3.61629e-09	2195	2353	3499	3310	Hltf
ENSMUSG00000002455	3623.74	0.177325	0.0765036	2.31787	0.0204565	0.0789822	3889	3742	3566	3332	Prpf6
ENSMUSG00000002458	355.885	-0.820941	0.16365	-5.01644	5.26364e-07	6.72205e-06	256	243	463	470	Rgs19
ENSMUSG00000002459	94.4398	-1.92483	0.277057	-6.94739	3.72114e-12	9.54014e-11	28	32	169	153	Rgs20
ENSMUSG00000002475	85.3956	1.07239	0.277434	3.86541	0.000110904	0.000899421	119	123	55	44	Abhd3
ENSMUSG00000002477	2076.73	-0.0954655	0.086991	-1.09742	0.272459	0.52495	2020	1959	2214	2141	Snrpd1
ENSMUSG00000002486	428.435	0.423627	0.154818	2.73629	0.00621365	0.0296515	508	472	402	335	Tchp
ENSMUSG00000002489	708.957	-0.700629	0.128106	-5.46913	4.52244e-08	6.85633e-07	504	555	901	891	Tiam1
ENSMUSG00000002496	3019.06	0.146687	0.0822337	1.78378	0.0744597	0.213202	3162	3131	2858	2948	Tsc2
ENSMUSG00000002500	23.6243	-0.126704	0.353999	-0.357923	0.720401	0.884304	33	10	25	27	Rpl3l
ENSMUSG00000002504	267.737	-0.146996	0.191795	-0.766422	0.443425	0.697816	285	217	309	265	Slc9a3r2
ENSMUSG00000002524	4131.55	-0.0196558	0.0745758	-0.263568	0.792113	0.917825	4149	3986	4261	4178	Puf60
ENSMUSG00000002546	1039.25	0.248276	0.110217	2.25262	0.0242831	0.0906243	1160	1082	952	970	Golga2
ENSMUSG00000002550	569.078	-0.255415	0.139533	-1.8305	0.0671753	0.197765	554	471	644	617	Uck1
ENSMUSG00000002565	10.7253	0.0380669	0.342348	0.111194	0.911463	0.96662	10	12	11	10	Scin
ENSMUSG00000002578	20.2619	-0.218143	0.354089	-0.616068	0.53785	0.769096	13	21	16	31	Ikzf4
ENSMUSG00000002580	447.135	0.291639	0.148622	1.96228	0.0497298	0.157804	489	491	428	384	Mien1
ENSMUSG00000002588	0.984165	-0.0740367	0.156876	-0.471944	0.636967	NA	1	0	2	1	Pon1
ENSMUSG00000002602	58.5443	0.330771	0.330291	1.00145	0.316607	0.57354	101	35	51	48	Axl
ENSMUSG00000002603	35.2484	0.506892	0.341345	1.48499	0.137547	0.333405	56	33	23	29	Tgfb1
ENSMUSG00000002608	420.008	0.447332	0.157742	2.83584	0.00457047	0.0229233	447	520	365	349	Ccdc97
ENSMUSG00000002617	267.233	-0.20766	0.184932	-1.12289	0.261482	0.510802	261	228	316	269	Zfp40
ENSMUSG00000002625	1026.21	-0.236957	0.110606	-2.14236	0.0321647	0.11305	906	957	1173	1085	Akap8l
ENSMUSG00000002633	0.743031	-0.0380767	0.139378	-0.27319	0.784707	NA	1	0	1	1	Shh
ENSMUSG00000002635	1035.49	-0.0135535	0.107972	-0.125528	0.900106	0.962797	1034	1009	1073	1038	Pdcd2l
ENSMUSG00000002658	2561.22	0.444336	0.0843741	5.26626	1.39231e-07	1.96254e-06	3046	2820	2229	2162	Gtf2f1
ENSMUSG00000002660	1292.28	-0.151659	0.101009	-1.50145	0.13324	0.326218	1250	1175	1416	1347	Clpp
ENSMUSG00000002661	435.218	-0.238912	0.152695	-1.56463	0.117669	0.299079	398	390	521	440	Alkbh7
ENSMUSG00000002664	0.493065	-0.0691386	0.109587	-0.630901	0.528105	NA	0	0	1	1	Pspn
ENSMUSG00000002668	11.2364	0.232908	0.343722	0.677605	0.498022	0.740529	16	11	9	9	Dennd1c
ENSMUSG00000002679	980.766	-0.0259022	0.111675	-0.231943	0.816582	0.928141	1003	924	1040	969	Med6
ENSMUSG00000002688	99.4061	-0.209608	0.2601	-0.805875	0.420315	0.678323	88	92	109	110	Prkd1
ENSMUSG00000002699	0.25449	0.029054	0.0983792	0.295327	0.767744	NA	0	1	0	0	Lcp2
ENSMUSG00000002718	7957.35	-0.100555	0.0688923	-1.45959	0.144402	0.345569	7471	7746	8586	8130	Cse1l
ENSMUSG00000002728	932.209	-0.15034	0.116828	-1.28684	0.198149	0.426686	936	814	1020	973	Naa20
ENSMUSG00000002731	275.482	-0.740266	0.181007	-4.08971	4.31905e-05	0.000385358	194	205	352	357	Prkra
ENSMUSG00000002732	31.4203	-0.638928	0.348145	-1.83523	0.0664711	0.19637	28	12	51	36	Fkbp7
ENSMUSG00000002733	968.317	-0.191292	0.11169	-1.71271	0.0867664	0.239186	882	907	1091	1008	Plekha3
ENSMUSG00000002741	1682.49	-0.132869	0.0946199	-1.40424	0.160248	0.370938	1657	1523	1801	1772	Ykt6
ENSMUSG00000002748	7689.62	0.153854	0.0677286	2.27162	0.0231093	0.0871222	7978	8084	7494	7268	Baz1b
ENSMUSG00000002763	739.916	-0.0313932	0.124318	-0.252523	0.800637	0.922333	714	736	745	772	Pex6
ENSMUSG00000002767	1520.38	-0.0704943	0.0959092	-0.73501	0.462333	0.712264	1471	1468	1646	1517	Mrpl2
ENSMUSG00000002768	691.614	0.304805	0.127538	2.38992	0.0168522	0.067882	801	720	649	602	Mea1
ENSMUSG00000002769	15.9586	0.0166826	0.353236	0.0472279	0.962332	0.985559	14	18	17	15	Gnmt
ENSMUSG00000002771	19.974	0.206831	0.353837	0.584539	0.558858	0.783861	20	25	19	16	Grin2d
ENSMUSG00000002778	839.134	-0.0793156	0.117941	-0.672502	0.501264	0.743255	845	772	897	854	Kdelr1
ENSMUSG00000002781	267.804	-0.350618	0.18091	-1.93808	0.052613	0.164801	238	224	313	301	Tmem143
ENSMUSG00000002791	1.49315	0.00358976	0.193173	0.0185831	0.985174	NA	1	2	2	1	Pdxk-ps
ENSMUSG00000002797	219.33	-0.204505	0.197569	-1.03511	0.300618	0.55669	192	209	234	245	Ggct
ENSMUSG00000002799	460.759	0.238453	0.156967	1.51913	0.128731	0.318536	446	546	447	407	Jag2
ENSMUSG00000002803	308.485	0.231913	0.17212	1.34739	0.177854	0.398303	344	320	282	290	Btbd6
ENSMUSG00000002804	197.641	-0.0634489	0.209605	-0.302707	0.762113	0.904503	180	202	190	220	Nudt14
ENSMUSG00000002808	318.786	-1.24921	0.184642	-6.76558	1.32772e-11	3.21265e-10	153	203	455	473	Epdr1
ENSMUSG00000002812	2135.04	0.0874793	0.0876875	0.997626	0.318461	0.575979	2260	2104	2148	2051	Flii
ENSMUSG00000002814	1019.41	0.263569	0.109387	2.4095	0.0159744	0.0649198	1138	1072	948	927	Top3a
ENSMUSG00000002820	1050.3	0.150496	0.109248	1.37757	0.168336	0.383685	1144	1050	1021	996	Atg4d
ENSMUSG00000002825	998.464	-0.000687315	0.111323	-0.00617405	0.995074	0.997435	993	986	1074	954	Qtrt1
ENSMUSG00000002831	8.45907	-0.150006	0.327107	-0.458584	0.646533	0.842931	10	4	9	11	Plin4
ENSMUSG00000002833	2698.6	0.206562	0.0815115	2.53415	0.0112722	0.0487705	2922	2816	2617	2463	Hdgfrp2
ENSMUSG00000002835	2838.83	-0.0194277	0.0804546	-0.241475	0.809187	0.925553	2789	2800	2950	2849	Chaf1a
ENSMUSG00000002844	2696.2	-0.175155	0.0869105	-2.01535	0.0438681	0.143864	2402	2612	3002	2807	Adprh
ENSMUSG00000002845	2092.27	-0.407044	0.0937168	-4.34335	1.40329e-05	0.000137559	1904	1654	2474	2377	Tmem39a
ENSMUSG00000002846	590.987	-0.3595	0.133032	-2.70236	0.00688498	0.0322464	521	500	681	672	Timmdc1
ENSMUSG00000002847	140.389	-0.292012	0.240259	-1.2154	0.224212	0.46238	130	116	138	179	Pla1a
ENSMUSG00000002870	9635.78	-0.0819234	0.0659708	-1.24181	0.214306	0.448755	9492	9066	10182	9926	Mcm2
ENSMUSG00000002871	281.489	-0.10689	0.18867	-0.566546	0.571023	0.792738	297	239	275	318	Tpra1
ENSMUSG00000002881	333.053	0.528654	0.176299	2.99863	0.00271201	0.0146321	444	345	281	264	Nab1
ENSMUSG00000002885	3500.7	0.182424	0.0765759	2.38226	0.0172069	0.0688942	3751	3633	3411	3239	Adgre5
ENSMUSG00000002897	175.244	0.294213	0.216421	1.35945	0.174005	0.392494	210	177	153	162	Il17ra
ENSMUSG00000002900	3346.84	0.239484	0.349935	0.684367	0.493744	0.737263	5437	2176	2939	2879	Lamb1
ENSMUSG00000002908	59.8153	0.88679	0.307233	2.88637	0.00389708	0.0199948	95	70	36	38	Kcnn1
ENSMUSG00000002910	297.696	0.716594	0.199672	3.58886	0.000332132	0.00237316	447	301	208	235	Arrdc2
ENSMUSG00000002930	0	NA	NA	NA	NA	NA	0	0	0	0	Ppp1r17
ENSMUSG00000002944	2.24697	-0.0339207	0.226646	-0.149663	0.88103	NA	2	2	2	3	Cd36
ENSMUSG00000002948	1278.56	-0.143374	0.10082	-1.42208	0.155003	0.36285	1199	1207	1397	1329	Map2k7
ENSMUSG00000002949	2165.88	0.0303141	0.0889895	0.340648	0.733369	0.890855	2272	2069	2198	2149	Timm44
ENSMUSG00000002957	5713.49	0.394853	0.0715586	5.51789	3.43098e-08	5.29483e-07	6363	6518	5175	4828	Ap2a2
ENSMUSG00000002963	831.261	0.289352	0.118487	2.44205	0.0146042	0.060562	940	878	794	720	Pnkp
ENSMUSG00000002968	1579.08	0.16714	0.0962996	1.73563	0.0826294	0.230294	1676	1639	1486	1527	Med25
ENSMUSG00000002980	1229.77	-1.58753	0.119802	-13.2513	4.4329e-40	6.02641e-38	528	658	1941	1835	Bcam
ENSMUSG00000002981	2440.48	0.0740295	0.085443	0.86642	0.38626	0.647181	2441	2522	2415	2406	Clptm1
ENSMUSG00000002983	139.954	0.234325	0.232203	1.00914	0.312907	0.569986	147	156	138	120	Relb
ENSMUSG00000002984	3766.36	0.139652	0.0784775	1.77952	0.0751549	0.214651	3810	4020	3714	3554	Tomm40
ENSMUSG00000002985	12868.1	0.117934	0.0639697	1.84359	0.0652426	0.193814	13595	12970	12785	12250	Apoe
ENSMUSG00000002992	0.4911	0.00118837	0.109284	0.0108741	0.991324	NA	1	0	1	0	Apoc2
ENSMUSG00000002996	1720.55	-0.103642	0.102845	-1.00775	0.313573	0.570372	1781	1507	1913	1709	Hbp1
ENSMUSG00000002997	169.708	-0.420749	0.216832	-1.94044	0.0523261	0.164177	134	148	206	194	Prkar2b
ENSMUSG00000003031	1154.25	-0.310135	0.115784	-2.67857	0.00739369	0.0342871	1121	917	1352	1249	Cdkn1b
ENSMUSG00000003032	2988.66	-0.322675	0.0838853	-3.84662	0.000119759	0.000961797	2560	2694	3346	3399	Klf4
ENSMUSG00000003033	1302.62	-0.0322017	0.110943	-0.290255	0.771621	0.909112	1177	1374	1359	1314	Ap1m1
ENSMUSG00000003037	1931.5	-0.0154609	0.0894491	-0.172846	0.862772	0.947641	1908	1900	1975	1964	Rab8a
ENSMUSG00000003038	884.888	-0.545367	0.120273	-4.53442	5.77616e-06	6.09283e-05	667	749	1073	1067	Hmgn2
ENSMUSG00000003039	2028.8	-0.0307163	0.0882738	-0.347967	0.727865	0.887967	2037	1942	2096	2064	Fam32a
ENSMUSG00000003051	324.668	1.1666	0.199014	5.86191	4.57564e-09	8.05844e-08	556	357	200	185	Elf3
ENSMUSG00000003053	12.1831	-0.144447	0.345057	-0.418619	0.675495	0.861061	7	14	17	11	Cyp2c29
ENSMUSG00000003062	1102.25	-0.0636866	0.106243	-0.599443	0.548878	0.776159	1083	1053	1191	1097	Stard3nl
ENSMUSG00000003068	2113.13	-0.0414958	0.0864711	-0.479881	0.631312	0.833381	2079	2049	2214	2136	Stk11
ENSMUSG00000003070	76.5169	-0.087701	0.283248	-0.309627	0.756845	0.902557	79	67	78	83	Efna2
ENSMUSG00000003072	2161.47	0.122013	0.0875283	1.39398	0.163322	0.375991	2315	2155	2129	2068	Atp5d
ENSMUSG00000003099	2315.1	0.194331	0.0862001	2.25441	0.0241702	0.0902679	2421	2481	2191	2184	Ppp5c
ENSMUSG00000003119	5343.46	0.105495	0.0711201	1.48334	0.137984	0.334032	5521	5463	5260	5179	Cdk12
ENSMUSG00000003123	382.033	0.338832	0.158234	2.14134	0.032247	0.113267	439	412	358	322	Lipe
ENSMUSG00000003131	1830.81	-0.307044	0.0947769	-3.23965	0.00119676	0.00725639	1708	1531	2150	1968	Pafah1b2
ENSMUSG00000003134	1010.22	1.24287	0.111938	11.1032	1.21054e-28	9.09621e-27	1396	1438	602	596	Tbc1d8
ENSMUSG00000003135	1413.12	0.30895	0.0988046	3.12688	0.00176671	0.0101494	1609	1498	1295	1260	Cnot11
ENSMUSG00000003153	25755.1	0.924119	0.0653552	14.1399	2.15449e-45	3.59035e-43	35041	31984	18457	17488	Slc2a3
ENSMUSG00000003154	197.758	0.647019	0.204457	3.16458	0.00155308	0.00907601	251	236	151	153	Foxj2
ENSMUSG00000003161	699.842	0.341344	0.127252	2.68242	0.00730912	0.0339406	823	734	633	614	Sri
ENSMUSG00000003166	1539.66	-0.0647172	0.0958185	-0.675414	0.499413	0.741725	1470	1512	1621	1574	Dgcr2
ENSMUSG00000003184	849.943	0.210106	0.125922	1.66854	0.0952079	0.255902	993	820	837	759	Irf3
ENSMUSG00000003190	220.455	0.11324	0.197221	0.574177	0.565848	0.78898	245	211	214	214	Bcl2l12
ENSMUSG00000003198	219.604	-0.374346	0.204437	-1.83111	0.0670846	0.197582	214	160	263	246	Zfp959
ENSMUSG00000003199	1183.79	-0.410724	0.104349	-3.93605	8.28335e-05	0.000691026	1036	972	1422	1328	Mpnd
ENSMUSG00000003200	1579.22	0.25725	0.0948258	2.71287	0.00667039	0.0313836	1698	1716	1510	1405	Sh3gl1
ENSMUSG00000003206	3.73952	-0.164167	0.268185	-0.612139	0.540446	NA	2	3	4	6	Ebi3
ENSMUSG00000003208	256.031	-0.0535327	0.189069	-0.283138	0.777071	0.911641	227	270	273	257	Ccdc94
ENSMUSG00000003226	14187.6	-0.0868349	0.0640615	-1.35549	0.17526	0.394339	13657	13615	15429	14244	Ranbp2
ENSMUSG00000003227	0.25449	0.029054	0.0983792	0.295327	0.767744	NA	0	1	0	0	Edar
ENSMUSG00000003228	107.774	0.233437	0.253059	0.922461	0.356288	0.616368	121	113	103	95	Grk5
ENSMUSG00000003233	379.786	0.630045	0.169808	3.71033	0.00020699	0.00155423	413	511	291	303	Dvl3
ENSMUSG00000003234	1578.12	0.155312	0.0941056	1.6504	0.0988607	0.263051	1669	1631	1551	1476	Abcf3
ENSMUSG00000003235	5091.94	0.310684	0.0712361	4.36133	1.29273e-05	0.000127813	5609	5579	4720	4493	Eif2b5
ENSMUSG00000003269	1303.76	0.00278288	0.105048	0.0264915	0.978865	0.989447	1233	1353	1331	1311	Cyth2
[truncated: 47,384 more rows]

## Sheet: repeats upregulated
Gene	baseMean	log2FoldChange	lfcSE	stat	pvalue	padj	Foxd3_KO_rep2.x	Foxd3_KO_rep1.x	Control_rep1.x	Control_rep2.x
MERVL-int:ERVL:LTR	183443	2.61843	0.0850425	30.7896	3.60821e-208	1.864e-204	283616	343624	52903	48993
MT2_Mm:ERVL:LTR	58676.1	2.55484	0.0899106	28.4154	1.30579e-177	3.37287e-174	88861	110587	17249	16517
MERVL_2A-int:ERVL:LTR	67401.7	2.32694	0.0798458	29.1429	1.02855e-186	3.03627e-183	102958	120475	23209	21472
MER89:ERV1:LTR	1538.21	1.99395	0.108631	18.3553	2.99503e-75	1.21352e-72	2290	2615	631	588
MLT2E:ERVL:LTR	30.4882	1.65725	0.350523	4.72793	2.26819e-06	2.57953e-05	41	67	8	5
L1MdGf_II_5end_ORF1only:L1:LINE	110.353	1.58139	0.27093	5.83689	5.31857e-09	9.2667e-08	140	206	46	47
SSU-rRNA_Hsa:rRNA:rRNA	39527.7	1.52137	0.235643	6.45625	1.0733e-10	2.36446e-09	57291	63315	22206	14842
MT2C_Mm:ERVL:LTR	4151.65	1.31358	0.101165	12.9845	1.49737e-38	1.85279e-36	5245	6546	2410	2356
LSU-rRNA_Hsa:rRNA:rRNA	588990	1.29885	0.279588	4.64561	3.39077e-06	3.77109e-05	730504	1026087	252283	335115
L1Lx_II_5end_ORF1only:L1:LINE	27.4415	1.28385	0.35291	3.63789	0.000274881	0.00200853	30	62	11	6
ERVB4_3-LTR_MM:ERVK:LTR	21.922	1.27567	0.354053	3.60303	0.000314528	0.00226145	32	43	4	8
L1MdA_VI_5end_noORF1:L1:LINE	971.252	1.27144	0.267248	4.75752	1.95983e-06	2.2549e-05	1118	1740	507	503
ERVB4_1-I_MM:ERVK:LTR	158.752	1.271	0.230245	5.5202	3.38621e-08	5.23355e-07	207	253	89	84
ERVB4_2-LTR_MM:ERVK:LTR	176.764	1.26955	0.217925	5.82563	5.68988e-09	9.83897e-08	242	268	98	97
L1M7_5end_noORF1:L1:LINE	28.1203	1.2692	0.348953	3.63716	0.000275656	0.00201349	47	45	11	9
ORR1A0-int:ERVL-MaLR:LTR	12314.4	1.24771	0.0831202	15.011	6.2231e-51	1.28594e-48	15906	18550	7664	7024
ETnERV3-int:ERVK:LTR	50340.5	1.23795	0.0671565	18.4338	7.03821e-76	2.96811e-73	67935	72511	31689	28835
MLTR31E_MM:ERVK:LTR	101.072	1.2357	0.294167	4.20069	2.661e-05	0.000248472	98	202	49	53
MT-int:ERVL-MaLR:LTR	830.65	1.20773	0.134999	8.94622	3.67867e-19	1.66337e-17	1042	1277	530	466
MLT1H2:ERVL-MaLR:LTR	126.834	1.18726	0.243507	4.87567	1.08439e-06	1.3043e-05	178	185	71	72
MER70B:ERVL:LTR	25.9012	1.17962	0.353151	3.34027	0.000836972	0.00531505	30	55	12	6
UCON48:Unknown:Unknown	13.0994	1.16764	0.344796	3.38647	0.000707981	0.00460054	25	23	1	3
RLTR6-int:ERV1:LTR	2477.15	1.14655	0.258097	4.44232	8.89933e-06	9.0145e-05	2807	4250	1461	1356
RLTR13B2:ERVK:LTR	6540.93	1.13993	0.0796342	14.3146	1.77481e-46	3.16161e-44	8481	9406	4299	3932
RLTR9A3A:ERVK:LTR	91.6403	1.13817	0.285179	3.99108	6.57744e-05	0.000561173	120	145	65	36
RLTR13B1:ERVK:LTR	939.892	1.13522	0.122651	9.25574	2.12758e-20	1.0543e-18	1200	1379	581	591
RLTR13D5:ERVK:LTR	377.981	1.13432	0.180234	6.29357	3.10247e-10	6.39177e-09	444	603	241	220
RLTR13D4:ERVK:LTR	101.079	1.12551	0.26582	4.23409	2.29475e-05	0.00021702	131	157	55	60
ERVB4_1C-LTR_Mm:ERVK:LTR	109.767	1.10337	0.265538	4.15521	3.2499e-05	0.000298206	132	179	72	55
L1_Mur3_5end_noORF1:L1:LINE	847.377	1.08942	0.135726	8.02661	1.00206e-15	3.48595e-14	1020	1285	550	527
ORR1A1-int:ERVL-MaLR:LTR	4777.97	1.06213	0.0882172	12.04	2.19054e-33	2.13516e-31	5951	6898	3133	3094
MMVL30-int:ERV1:LTR	1082.87	1.06103	0.126622	8.37946	5.31711e-17	2.01601e-15	1300	1623	725	675
ERVB4_2-I_MM:ERVK:LTR	871.126	1.03535	0.146396	7.07224	1.52456e-12	4.05268e-11	1008	1336	628	507
ERVB7_2B-LTR_MM:ERVK:LTR	379.047	1.02759	0.173196	5.9331	2.9726e-09	5.36939e-08	485	539	283	208
IAPLTR3-int:ERVK:LTR	773.387	1.01397	0.155871	6.50517	7.76067e-11	1.72252e-09	851	1222	512	501
RLTR26C_MM:ERVK:LTR	123.292	1.01026	0.249335	4.05182	5.08205e-05	0.00044517	151	188	78	75
LTR16A1:ERVL:LTR	68.2111	1.00159	0.303532	3.29979	0.000967579	0.00601868	76	117	43	36
RNERVK23-int:ERVK:LTR	195.12	-1.03244	0.20993	-4.91803	8.74175e-07	1.07141e-05	119	122	299	247

## Sheet: repeat downregulated
Gene	baseMean	log2FoldChange	lfcSE	stat	pvalue	padj	Foxd3_KO_rep2.x	Foxd3_KO_rep1.x	Control_rep1.x	Control_rep2.x
RNERVK23-int:ERVK:LTR	195.12	-1.03244	0.20993	-4.91803	8.74175e-07	1.07141e-05	119	122	299	247
