# Supplementary material for: Foxd3 controls heterochromatin‐mediated repression of repeat elements and 2‐cell state transcription
Source: EMBO Rep. 2021 Oct 4;22(12):e53180. doi: 10.15252/embr.202153180 (PMC8647145; doi:10.15252/embr.202153180)
Supplement: Supplementary file 5 — Dataset EV2 [file EMBR-22-e53180-s008.xlsx]

## Sheet: Legend
List of genes upregulated and downregulated in Foxd3 KO cells

## Sheet: Foxd3 KO upreg
Gene	baseMean	log2FoldChange	lfcSE	stat	pvalue	padj	Foxd3_KO_rep2.x	Foxd3_KO_rep1.x	Control_rep1.x	Control_rep2.x	gene_names
ENSMUSG00000090693	472.443	5.10711	0.223999	22.7997	4.61787e-115	3.97598e-112	986	857	17	15	Trim43a
ENSMUSG00000025839	675.975	4.96638	0.1907	26.0429	1.61922e-149	3.04177e-146	1399	1222	31	31	Pramel7
ENSMUSG00000084034	249.434	4.67401	0.262629	17.7971	7.44889e-71	2.65386e-68	524	449	9	8	Gm12617
ENSMUSG00000026674	1774.47	4.12654	0.123105	33.5206	2.4168e-246	4.99408e-242	3645	3047	188	169	Ddr2
ENSMUSG00000026246	116.042	4.08675	0.308004	13.2685	3.5263e-40	4.85783e-38	218	236	2	4	Alppl2
ENSMUSG00000025838	678.011	3.84419	0.184383	20.8489	1.55953e-96	9.20745e-94	1523	1027	77	69	Pramel6
ENSMUSG00000006056	2247.27	3.5927	0.111142	32.3252	3.09459e-229	2.19298e-225	4477	3797	361	297	Calcoco2
ENSMUSG00000078626	130.459	3.5879	0.288203	12.4492	1.41269e-35	1.48182e-33	277	222	6	13	Gm12790
ENSMUSG00000106989	305.07	3.42721	0.218049	15.7176	1.14584e-55	2.7856e-53	485	645	43	37	ENSMUSG00000106989
ENSMUSG00000026959	468.114	3.26369	0.177274	18.4105	1.08247e-75	4.47363e-73	802	903	89	65	Grin1
ENSMUSG00000101436	70.9566	3.22906	0.327992	9.84492	7.20985e-23	3.98354e-21	114	160	2	5	Gm5157
ENSMUSG00000094374	151.08	3.21071	0.259107	12.3914	2.90869e-35	3.00526e-33	287	274	20	19	Gm5435
ENSMUSG00000037028	1750.34	3.15889	0.127	24.8731	1.45468e-136	2.14711e-133	2746	3534	345	323	Gm12800
ENSMUSG00000060256	514.639	3.15037	0.168342	18.7142	3.79615e-78	1.82427e-75	871	987	104	82	Tdpoz4
ENSMUSG00000072905	3321.16	3.13911	0.0971128	32.3243	3.18377e-229	2.19298e-225	5551	6318	702	621	Gm2016
ENSMUSG00000108337	816.287	2.96289	0.132815	22.3084	3.06333e-110	2.26074e-107	1435	1458	175	176	ENSMUSG00000108337
ENSMUSG00000070902	291.819	2.95991	0.201173	14.7132	5.30279e-49	1.02408e-46	508	539	51	61	Zfp352
ENSMUSG00000064294	470.057	2.93491	0.168057	17.4638	2.70354e-68	8.86762e-66	897	776	95	101	Aox3
ENSMUSG00000094973	2896.4	2.92912	0.108855	26.9083	1.75399e-159	4.02716e-156	4635	5566	714	592	Gm8994
ENSMUSG00000094635	175.831	2.92666	0.243497	12.0193	2.81375e-33	2.72973e-31	290	347	31	30	Gm7104
ENSMUSG00000103406	180.916	2.91703	0.243983	11.9558	6.05153e-33	5.68404e-31	302	353	26	37	Gm5541
ENSMUSG00000000318	64.1176	2.90693	0.328751	8.84232	9.37501e-19	4.17511e-17	98	146	5	5	Clec10a
ENSMUSG00000107418	498.818	2.87155	0.19467	14.7509	3.03813e-49	6.09514e-47	695	1077	106	101	ENSMUSG00000107418
ENSMUSG00000079029	5163.23	2.8673	0.0978583	29.3005	1.0209e-188	4.21917e-185	8297	9778	1330	1112	Gm5662
ENSMUSG00000107032	117.672	2.84756	0.277365	10.2665	9.97833e-25	6.26724e-23	191	239	20	17	ENSMUSG00000107032
ENSMUSG00000079034	2978.47	2.84375	0.0974605	29.1785	3.63739e-187	1.25272e-183	4844	5563	727	701	Gm8300
ENSMUSG00000107821	1479.22	2.84153	0.12697	22.3795	6.23355e-111	4.95423e-108	2290	2893	350	342	ENSMUSG00000107821
ENSMUSG00000095514	175.313	2.82117	0.238602	11.8238	2.94213e-32	2.6665e-30	333	297	36	31	D13Ertd608e
ENSMUSG00000035201	270.309	2.80986	0.206564	13.6028	3.85218e-42	5.76822e-40	449	511	64	50	B020004J07Rik
ENSMUSG00000096049	252.589	2.79877	0.212278	13.1844	1.07846e-39	1.43776e-37	435	463	63	43	Gm2075
ENSMUSG00000090637	557.104	2.78995	0.151167	18.4561	4.65624e-76	2.00451e-73	982	971	137	125	Gm6189
ENSMUSG00000081478	327.523	2.77679	0.194188	14.2995	2.20459e-46	3.89364e-44	523	633	77	68	AA623943
ENSMUSG00000072109	221.461	2.76102	0.228789	12.068	1.55958e-33	1.52736e-31	352	436	38	53	A530040E14Rik
ENSMUSG00000092019	1372.94	2.75938	0.136143	20.2682	2.45242e-91	1.3336e-88	2175	2610	394	278	Gm4027
ENSMUSG00000089696	416.671	2.75898	0.18538	14.8828	4.26048e-50	8.71669e-48	639	826	105	85	Gm4778
ENSMUSG00000097581	939.428	2.74385	0.123644	22.1916	4.14457e-109	2.95322e-106	1614	1652	240	229	Gm21936
ENSMUSG00000071217	738.142	2.73692	0.147513	18.5538	7.6032e-77	3.41549e-74	1165	1407	193	168	Gm2022
ENSMUSG00000096619	432.108	2.73526	0.170985	15.9971	1.3389e-57	3.59313e-55	736	777	116	89	Gm2035
ENSMUSG00000095799	1708.15	2.72891	0.116444	23.4353	1.86749e-121	1.75408e-118	2689	3232	458	409	Gm8332
ENSMUSG00000108085	99.714	2.72777	0.285056	9.56924	1.07698e-21	5.61989e-20	176	187	17	16	ENSMUSG00000108085
ENSMUSG00000046323	243.378	2.71055	0.22613	11.9867	4.17282e-33	3.992e-31	505	359	62	43	Dppa3
ENSMUSG00000095071	773.347	2.701	0.142535	18.9498	4.43519e-80	2.23533e-77	1226	1458	200	189	AF067061
ENSMUSG00000090268	239.766	2.70012	0.210695	12.8153	1.34606e-37	1.54527e-35	409	436	59	49	Gm5286
ENSMUSG00000033213	46.308	2.68794	0.341808	7.86388	3.72402e-15	1.23918e-13	104	74	3	3	AA467197
ENSMUSG00000085776	172.064	2.68771	0.244704	10.9835	4.58715e-28	3.37327e-26	271	341	32	39	5430402O13Rik
ENSMUSG00000094219	126.67	2.68444	0.272243	9.86043	6.17815e-23	3.44111e-21	200	256	29	18	Calhm3
ENSMUSG00000070780	1383.96	2.68332	0.10777	24.8985	7.72241e-137	1.22751e-133	2436	2341	359	368	Rbm47
ENSMUSG00000095717	400.506	2.68251	0.172405	15.5594	1.37373e-54	3.18953e-52	672	724	102	94	Gm2056
ENSMUSG00000081044	248.723	2.67809	0.208888	12.8207	1.25543e-37	1.45743e-35	465	410	53	61	AU015836
ENSMUSG00000096175	2365.24	2.67553	0.107846	24.8088	7.21207e-136	9.93535e-133	3721	4430	666	584	Gm21761
ENSMUSG00000070890	2127.4	2.67057	0.113252	23.5807	6.08438e-123	6.28638e-120	3307	4025	600	523	Gm12794
ENSMUSG00000078508	131.783	2.66144	0.26183	10.1647	2.84856e-24	1.75186e-22	258	214	25	27	Gm13128
ENSMUSG00000079031	1012.33	2.65201	0.129147	20.5349	1.05133e-93	6.03461e-91	1631	1860	254	278	BB287469
ENSMUSG00000027048	66.3728	2.65075	0.323372	8.19723	2.45994e-16	8.8558e-15	100	147	6	10	Abcb11
ENSMUSG00000024774	141.381	2.64975	0.263241	10.0659	7.81879e-24	4.65612e-22	213	292	26	30	Ankrd22
ENSMUSG00000095821	621.803	2.62906	0.149503	17.5854	3.18982e-69	1.09857e-66	1009	1138	176	149	Tcstv3
ENSMUSG00000072791	196.774	2.62508	0.234998	11.1706	5.6765e-29	4.37684e-27	316	378	54	34	Abcb5
ENSMUSG00000067399	39.3248	2.61761	0.346619	7.55183	4.29184e-14	1.29659e-12	76	76	2	2	Trim43c
ENSMUSG00000074502	251.154	2.61743	0.209784	12.4768	9.99503e-36	1.05917e-33	402	476	65	55	Ubtfl1
ENSMUSG00000098534	460.618	2.60455	0.163748	15.9058	5.7729e-57	1.51002e-54	754	837	123	117	Gm27167
ENSMUSG00000082361	61.7695	2.60272	0.32636	7.975	1.52382e-15	5.20468e-14	96	134	10	5	Btc
ENSMUSG00000036885	825.805	2.5954	0.137177	18.9202	7.77869e-80	3.82711e-77	1329	1507	211	235	Arhgef26
ENSMUSG00000037736	727.353	2.59539	0.139052	18.6649	9.56299e-78	4.49113e-75	1222	1278	218	175	Limch1
ENSMUSG00000094796	394.063	2.59249	0.170381	15.2158	2.77634e-52	5.91447e-50	680	682	104	101	BC147527
ENSMUSG00000043943	365.335	2.58618	0.189616	13.639	2.34748e-42	3.54075e-40	559	707	86	99	Naalad2
ENSMUSG00000081007	301.865	2.58037	0.20659	12.4903	8.43758e-36	8.98733e-34	445	605	81	68	Gm11543
ENSMUSG00000026407	822.985	2.57416	0.150006	17.1604	5.25614e-66	1.59725e-63	1223	1602	234	211	Cacna1s
ENSMUSG00000093847	1421.83	2.5734	0.108889	23.6333	1.75328e-123	2.01277e-120	2333	2522	413	386	Gm5039
ENSMUSG00000079030	137.752	2.57314	0.258026	9.97239	2.01322e-23	1.15239e-21	226	262	26	33	Gm2046
ENSMUSG00000095265	185.462	2.57196	0.229686	11.1977	4.18398e-29	3.25029e-27	319	331	40	47	Gm16368
ENSMUSG00000046133	607.665	2.56955	0.14638	17.5539	5.55012e-69	1.88013e-66	1025	1061	181	150	C130073F10Rik
ENSMUSG00000083489	140.086	2.56091	0.26559	9.64237	5.29525e-22	2.81288e-20	202	295	32	27	Gm11784
ENSMUSG00000079455	95.314	2.55936	0.295588	8.65854	4.77855e-18	2.0193e-16	145	199	13	21	Gm16026
ENSMUSG00000073406	588.953	2.55762	0.151222	16.913	3.60671e-64	1.08013e-61	944	1076	159	162	H2-Bl
ENSMUSG00000095057	78.6338	2.55305	0.305505	8.35684	6.44195e-17	2.4203e-15	131	155	10	16	Zfp353-ps
ENSMUSG00000018166	2755.2	2.548	0.0996057	25.5809	2.49151e-144	4.29038e-141	4333	5038	795	787	Erbb3
ENSMUSG00000074365	85.2192	2.54133	0.299703	8.47949	2.26185e-17	8.95382e-16	180	129	15	15	Crxos
ENSMUSG00000083227	222.135	2.54031	0.217768	11.6652	1.91924e-31	1.6476e-29	360	413	62	48	Gm11546
ENSMUSG00000021108	730.798	2.53975	0.16317	15.565	1.25855e-54	2.95529e-52	1062	1444	224	174	Prkch
ENSMUSG00000102169	243.285	2.53397	0.20995	12.0694	1.53242e-33	1.5079e-31	391	453	67	56	Gm9113
ENSMUSG00000095180	2095.85	2.52979	0.105599	23.9567	7.87583e-127	1.01716e-123	3890	3241	640	573	Rhox5
ENSMUSG00000108473	145.2	2.52769	0.251762	10.04	1.01687e-23	5.98651e-22	237	274	37	29	ENSMUSG00000108473
ENSMUSG00000079162	97.5062	2.51126	0.288764	8.69659	3.4202e-18	1.45722e-16	204	146	20	18	Trim43b
ENSMUSG00000096803	446.535	2.50237	0.161983	15.4483	7.7404e-54	1.75767e-51	749	778	131	118	Gm6803
ENSMUSG00000095724	598.687	2.489	0.150657	16.521	2.59249e-61	7.54525e-59	944	1095	172	169	Gm21319
ENSMUSG00000090854	1577.79	2.48566	0.11108	22.3771	6.57407e-111	5.03136e-108	2486	2854	486	448	Gm4340
ENSMUSG00000070034	262.899	2.48002	0.20138	12.3151	7.51281e-35	7.64753e-33	424	481	71	69	Sp110
ENSMUSG00000096323	402.226	2.47689	0.175383	14.1227	2.75046e-45	4.51076e-43	629	746	119	105	Gm20767
ENSMUSG00000081249	50.9524	2.4651	0.335367	7.35048	1.97501e-13	5.67615e-12	77	113	7	5	Gm11517
ENSMUSG00000058976	890.562	2.44251	0.15453	15.806	2.82734e-56	7.21287e-54	1257	1761	260	260	Usp17lc
ENSMUSG00000074783	140.52	2.43736	0.264457	9.21646	3.07081e-20	1.51084e-18	239	254	22	43	AU019990
ENSMUSG00000090535	126.93	2.42998	0.26545	9.15417	5.47765e-20	2.65082e-18	192	253	29	30	Gm8540
ENSMUSG00000093862	465.543	2.41887	0.157501	15.3577	3.14322e-53	6.90974e-51	784	793	141	134	Gm5117
ENSMUSG00000031997	187.046	2.4181	0.233079	10.3746	3.23616e-25	2.08975e-23	284	362	47	50	Trpc6
ENSMUSG00000046846	424.445	2.41625	0.183954	13.135	2.07427e-39	2.69577e-37	619	825	135	108	Spesp1
ENSMUSG00000021069	96.1872	2.41332	0.292098	8.26201	1.43239e-16	5.2295e-15	206	137	23	17	Pygl
ENSMUSG00000039578	338.984	2.40078	0.187292	12.8184	1.29367e-37	1.49343e-35	529	624	109	86	Ccser1
ENSMUSG00000025588	66.1755	2.38741	0.312709	7.63459	2.26543e-14	6.97658e-13	120	119	14	10	Nat1
ENSMUSG00000048899	442.453	2.37716	0.161806	14.6914	7.32074e-49	1.4007e-46	722	771	139	128	Rimkla
ENSMUSG00000037940	201.435	2.37339	0.229863	10.3252	5.41921e-25	3.48855e-23	314	378	66	43	Inpp4b
ENSMUSG00000102311	54.6167	2.36535	0.326875	7.23627	4.61182e-13	1.28608e-11	108	92	7	10	Gm5543
ENSMUSG00000075610	965.336	2.35922	0.146114	16.1464	1.20437e-58	3.36311e-56	1410	1828	276	322	Tmem92
ENSMUSG00000095653	94.6843	2.35629	0.287894	8.18456	2.73305e-16	9.80481e-15	160	174	16	26	Gm21818
ENSMUSG00000052776	129.139	2.35339	0.259543	9.06744	1.2184e-19	5.68332e-18	251	198	34	31	Oas1a
ENSMUSG00000047281	1821.64	2.35319	0.0992084	23.7197	2.25752e-124	2.74408e-121	2947	3124	584	592	Sfn
ENSMUSG00000096284	116.815	2.34713	0.269238	8.71769	2.83923e-18	1.21975e-16	179	228	29	28	Tcstv1
ENSMUSG00000033174	332.837	2.34617	0.180724	12.9821	1.54617e-38	1.89053e-36	542	582	106	94	Mgll
ENSMUSG00000108942	97.9375	2.34314	0.293343	7.98772	1.3746e-15	4.71057e-14	143	203	28	15	ENSMUSG00000108942
ENSMUSG00000107906	1933.76	2.34251	0.111859	20.9416	2.23922e-97	1.36092e-94	2910	3533	640	607	ENSMUSG00000107906
ENSMUSG00000095798	133.88	2.33884	0.255375	9.15844	5.26536e-20	2.55407e-18	211	252	35	34	Gm26298
ENSMUSG00000095251	38.9221	2.32962	0.34944	6.66673	2.61561e-11	6.13496e-10	49	99	3	3	Gm10697
ENSMUSG00000089991	143.156	2.32424	0.249276	9.32396	1.12076e-20	5.62123e-19	226	267	40	36	Gm16332
ENSMUSG00000102256	166.156	2.32194	0.234283	9.9108	3.73628e-23	2.10947e-21	282	287	51	41	Gm38258
ENSMUSG00000028699	128.106	2.32191	0.25889	8.96874	2.99912e-19	1.36808e-17	207	236	30	36	Tspan1
ENSMUSG00000097736	248.936	2.31638	0.215253	10.7612	5.24884e-27	3.59146e-25	358	487	71	73	9530059O14Rik
ENSMUSG00000106632	128.304	2.31347	0.257158	8.9963	2.33454e-19	1.07441e-17	207	236	35	32	RP24-411A22.2
ENSMUSG00000039579	88.1876	2.3116	0.295567	7.82089	5.24515e-15	1.73417e-13	128	183	19	20	Grin3a
ENSMUSG00000021125	262.234	2.29324	0.197177	11.6304	2.88901e-31	2.44666e-29	424	460	81	78	Arg2
ENSMUSG00000010803	126.628	2.28908	0.263112	8.7	3.31895e-18	1.42288e-16	189	248	33	33	Gabra1
ENSMUSG00000083270	170.418	2.28477	0.246147	9.28213	1.66118e-20	8.25159e-19	239	344	51	43	Gm13498
ENSMUSG00000079808	235.147	2.28311	0.226765	10.0682	7.63907e-24	4.56225e-22	319	479	70	66	AC168977.1
ENSMUSG00000096879	317.618	2.27574	0.194035	11.7285	9.10695e-32	7.97398e-30	472	595	108	88	Gm4858
ENSMUSG00000066141	47.8439	2.27226	0.332736	6.82903	8.54935e-12	2.1132e-10	85	90	8	7	Gm11232
ENSMUSG00000081965	129.418	2.27056	0.256532	8.85097	8.67602e-19	3.87217e-17	226	219	41	29	Gm11620
ENSMUSG00000082313	85.4341	2.26754	0.292244	7.75907	8.55556e-15	2.75377e-13	164	136	23	17	Gm11701
ENSMUSG00000104460	113.188	2.26102	0.269491	8.38996	4.8631e-17	1.85751e-15	180	211	34	25	Gm9121
ENSMUSG00000060512	297.311	2.26051	0.193784	11.6651	1.92156e-31	1.6476e-29	451	546	91	94	0610040J01Rik
ENSMUSG00000099552	45.8258	2.25712	0.334921	6.73927	1.59182e-11	3.81593e-10	84	84	7	7	9830004L10Rik
ENSMUSG00000104338	55.4324	2.25606	0.324726	6.9476	3.71549e-12	9.53751e-11	90	110	9	11	Gm9131
ENSMUSG00000100674	54.8827	2.25523	0.323918	6.96233	3.34692e-12	8.64508e-11	99	99	9	11	Gm28806
ENSMUSG00000054272	5620.63	2.25406	0.0954656	23.6112	2.95427e-123	3.213e-120	8380	10120	2036	1824	Zscan4c
ENSMUSG00000029314	372.698	2.25406	0.172381	13.076	4.51548e-39	5.75975e-37	654	590	129	111	Agpat9
ENSMUSG00000034324	526.592	2.25193	0.151774	14.8374	8.3976e-50	1.70126e-47	830	918	178	169	Tmem132c
ENSMUSG00000031595	510.708	2.24385	0.167342	13.4088	5.37302e-41	7.65711e-39	744	954	180	153	Pdgfrl
ENSMUSG00000071424	145.347	2.24052	0.244219	9.17423	4.54827e-20	2.21664e-18	237	258	43	40	Grid2
ENSMUSG00000104243	78.5527	2.21624	0.298103	7.43446	1.04992e-13	3.08614e-12	126	149	17	20	Gm38153
ENSMUSG00000108963	852.532	2.2156	0.147265	15.045	3.72535e-51	7.77583e-49	1210	1603	300	277	ENSMUSG00000108963
ENSMUSG00000031965	128.568	2.21301	0.258778	8.55179	1.21196e-17	4.90098e-16	244	196	41	31	Tbx20
ENSMUSG00000049848	135.313	2.20965	0.270139	8.17968	2.84598e-16	1.01923e-14	178	286	33	40	Ceacam19
ENSMUSG00000109313	129.231	2.20888	0.256856	8.59967	7.99451e-18	3.27126e-16	207	234	42	31	ENSMUSG00000109313
ENSMUSG00000060508	295.951	2.20864	0.187587	11.774	5.3155e-32	4.72835e-30	518	468	93	99	Nlrp9b
ENSMUSG00000073497	191.848	2.20738	0.220983	9.98888	1.70497e-23	9.84119e-22	307	338	59	59	AA792892
ENSMUSG00000100786	122.419	2.20519	0.268306	8.21895	2.05299e-16	7.4166e-15	195	225	43	24	Gm28940
ENSMUSG00000107346	75.7722	2.19098	0.300375	7.29415	3.00546e-13	8.48428e-12	120	145	18	18	ENSMUSG00000107346
ENSMUSG00000068879	44.0364	2.18561	0.337358	6.47861	9.2569e-11	2.04364e-09	81	80	9	5	Gm5773
ENSMUSG00000089716	61.1673	2.18348	0.31601	6.90952	4.86303e-12	1.22998e-10	108	109	11	15	Gm6264
ENSMUSG00000108831	435.93	2.17307	0.184016	11.8091	3.50146e-32	3.15957e-30	598	844	153	138	ENSMUSG00000108831
ENSMUSG00000058005	927.864	2.17167	0.152089	14.2789	2.96181e-46	5.14309e-44	1265	1782	332	310	Tdpoz3
ENSMUSG00000041287	395.898	2.16762	0.164867	13.1477	1.75411e-39	2.30872e-37	662	643	138	133	Sox15
ENSMUSG00000092174	95.4035	2.16701	0.285785	7.58266	3.38546e-14	1.02878e-12	139	190	27	23	Gm7029
ENSMUSG00000020774	313.218	2.16286	0.186452	11.6001	4.11646e-31	3.45783e-29	508	529	120	90	Aspa
ENSMUSG00000075269	33.8043	2.16049	0.349369	6.18397	6.2509e-10	1.23843e-08	57	70	2	5	Bex6
ENSMUSG00000055322	637.578	2.15344	0.146856	14.6637	1.10185e-48	2.08887e-46	1156	936	227	221	Tns1
ENSMUSG00000095139	56.6378	2.1417	0.320811	6.67591	2.45696e-11	5.76938e-10	93	108	13	11	Pou3f2
ENSMUSG00000100301	53.6811	2.14144	0.327962	6.52953	6.59784e-11	1.47872e-09	78	114	11	10	6030407O03Rik
ENSMUSG00000078509	66.1461	2.13976	0.309379	6.91631	4.63546e-12	1.1753e-10	113	119	18	13	Pramef17
ENSMUSG00000074424	184.375	2.13634	0.228318	9.3569	8.21103e-21	4.14848e-19	291	325	51	66	Gm10696
ENSMUSG00000070828	9740.44	2.13389	0.0908361	23.4917	4.96385e-122	4.88443e-119	14253	17317	3702	3485	Zscan4f
ENSMUSG00000030200	195.421	2.13301	0.217909	9.78853	1.26114e-22	6.87604e-21	344	307	64	63	Bcl2l14
ENSMUSG00000072822	113.795	2.12977	0.301207	7.07078	1.54061e-12	4.08667e-11	120	274	27	30	BC061212
ENSMUSG00000055493	548.552	2.12605	0.149432	14.2276	6.17796e-46	1.05505e-43	844	948	202	189	Epm2a
ENSMUSG00000036867	394.137	2.11695	0.17264	12.2622	1.44522e-34	1.45679e-32	589	703	142	134	Smad6
ENSMUSG00000040289	83.7061	2.11459	0.294447	7.18158	6.89119e-13	1.8911e-11	138	151	28	16	Hey1
ENSMUSG00000069114	3478.09	2.10909	0.0797566	26.444	4.2719e-154	8.82746e-151	5637	5598	1358	1258	Zbtb10
ENSMUSG00000078511	503.606	2.10517	0.168276	12.5102	6.564e-36	7.0279e-34	711	935	186	171	Pramef25
ENSMUSG00000095836	146.711	2.10393	0.250702	8.39213	4.774e-17	1.82685e-15	235	258	57	34	Gm21960
ENSMUSG00000060034	62.4381	2.09841	0.333906	6.28444	3.29046e-10	6.75885e-09	88	136	20	4	Ctf2
ENSMUSG00000099950	33.5528	2.08913	0.349193	5.98274	2.19408e-09	4.0517e-08	51	74	4	4	9130227L01Rik
ENSMUSG00000098832	347.639	2.08857	0.182437	11.4482	2.40156e-30	1.94611e-28	511	627	128	117	Kdm4dl
ENSMUSG00000067889	790.854	2.08807	0.160051	13.0463	6.67444e-39	8.46138e-37	1546	1036	287	284	Sptbn2
ENSMUSG00000075602	577.532	2.08255	0.144421	14.42	3.87216e-47	7.27403e-45	987	889	208	216	Ly6a
ENSMUSG00000042417	139.771	2.08206	0.248442	8.38046	5.2721e-17	2.00262e-15	241	227	38	50	Ccno
ENSMUSG00000094237	47.8517	2.0788	0.331314	6.27442	3.50947e-10	7.18017e-09	81	90	8	11	AF067063
ENSMUSG00000036923	111.777	2.07872	0.276909	7.50687	6.05568e-14	1.8005e-12	151	228	34	31	Stox1
ENSMUSG00000089871	59.7974	2.07563	0.327991	6.32832	2.47844e-10	5.20472e-09	81	131	8	17	Speer7-ps1
ENSMUSG00000054469	659.536	2.07548	0.144867	14.3267	1.48938e-46	2.67623e-44	980	1158	238	248	Lclat1
ENSMUSG00000107390	50.7678	2.07273	0.329385	6.29271	3.11971e-10	6.42089e-09	96	85	14	7	ENSMUSG00000107390
ENSMUSG00000037440	84.4128	2.07189	0.288783	7.17456	7.25419e-13	1.97758e-11	156	133	25	22	Vnn1
ENSMUSG00000047250	145.035	2.07033	0.250566	8.26258	1.42556e-16	5.21376e-15	277	209	53	39	Ptgs1
ENSMUSG00000026686	162.286	2.06651	0.246882	8.37043	5.74083e-17	2.16871e-15	221	320	55	49	Lmx1a
ENSMUSG00000038020	84.0895	2.06382	0.294488	7.00817	2.41459e-12	6.32385e-11	167	122	27	19	Rapgefl1
ENSMUSG00000029321	122.997	2.06334	0.271184	7.60864	2.76998e-14	8.4673e-13	171	244	45	29	Slc10a6
ENSMUSG00000022018	48.285	2.0625	0.329687	6.25594	3.95136e-10	8.03651e-09	90	82	11	9	Rgcc
ENSMUSG00000096728	191.865	2.05926	0.22612	9.10696	8.47238e-20	4.02467e-18	278	356	67	62	AC140325.4
ENSMUSG00000095339	1479.47	2.05849	0.234114	8.79272	1.45982e-18	6.41824e-17	2009	2889	494	488	Zscan4b
ENSMUSG00000074981	71.5454	2.058	0.309464	6.65022	2.9265e-11	6.82542e-10	98	150	18	18	Dcdc5
ENSMUSG00000095570	153.872	2.05761	0.238009	8.6451	5.37591e-18	2.24874e-16	243	268	48	53	AC140325.3
ENSMUSG00000004359	44.7316	2.05676	0.335954	6.12216	9.2318e-10	1.7862e-08	92	69	10	7	Spic
ENSMUSG00000109202	622.572	2.05638	0.150715	13.6442	2.18686e-42	3.32275e-40	902	1113	235	227	ENSMUSG00000109202
ENSMUSG00000067276	127.527	2.05106	0.26741	7.67009	1.71873e-14	5.36494e-13	260	170	35	43	Capn6
ENSMUSG00000040703	174.132	2.04682	0.225658	9.07047	1.185e-19	5.53999e-18	290	285	57	61	Cyp2s1
ENSMUSG00000098171	57.9514	2.0421	0.325109	6.2813	3.3576e-10	6.88992e-09	78	126	15	11	Gm9621
ENSMUSG00000062369	2007.82	2.03712	0.129225	15.7642	5.48892e-56	1.38321e-53	2709	3745	798	735	Usp17lb
ENSMUSG00000042284	609.304	2.03032	0.180537	11.246	2.42293e-29	1.89649e-27	769	1207	227	219	Itga1
ENSMUSG00000095718	112.612	2.02955	0.268202	7.56722	3.81305e-14	1.15363e-12	172	206	41	29	Gm6502
ENSMUSG00000022382	90.9547	2.02837	0.303286	6.68798	2.2627e-11	5.33141e-10	108	204	28	21	Wnt7b
ENSMUSG00000086048	65.9562	2.02835	0.318566	6.36712	1.9261e-10	4.11166e-09	91	139	21	11	Drr1
ENSMUSG00000091585	597.069	2.01218	0.161937	12.4257	1.89554e-35	1.96832e-33	833	1092	248	203	AC140365.1
ENSMUSG00000036782	2076.37	2.00988	0.259276	7.75187	9.05491e-15	2.90544e-13	4235	2695	666	680	Klhl13
ENSMUSG00000040836	389.849	2.00866	0.192629	10.4276	1.85466e-25	1.20898e-23	512	753	145	140	Gpr161
ENSMUSG00000108405	27.4754	1.99893	0.35327	5.65838	1.52812e-08	2.50611e-07	46	58	4	1	ENSMUSG00000108405
ENSMUSG00000022231	215.502	1.99638	0.217976	9.15873	5.25114e-20	2.55317e-18	306	398	76	77	Sema5a
ENSMUSG00000025150	23.2225	1.99368	0.354033	5.63133	1.78825e-08	2.89596e-07	41	49	0	2	Cbr2
ENSMUSG00000063881	49.5623	1.98692	0.337815	5.88169	4.06096e-09	7.19072e-08	77	100	16	4	Olfr376
ENSMUSG00000102462	93.3542	1.98257	0.282709	7.01277	2.3365e-12	6.12709e-11	138	176	27	30	Gm5542
ENSMUSG00000021403	178.054	1.96895	0.227049	8.67191	4.2493e-18	1.79934e-16	280	302	73	54	Serpinb9b
ENSMUSG00000109409	118.658	1.96891	0.263756	7.46491	8.33597e-14	2.4643e-12	174	220	44	34	ENSMUSG00000109409
ENSMUSG00000051262	51.5548	1.96845	0.343035	5.73835	9.56061e-09	1.6088e-07	50	135	8	11	Cml3
ENSMUSG00000070619	865.427	1.96694	0.151553	12.9786	1.6174e-38	1.966e-36	1158	1608	353	324	Gm13119
ENSMUSG00000001333	109.392	1.96132	0.269715	7.27182	3.54667e-13	9.95766e-12	159	205	38	33	Sync
ENSMUSG00000106690	56.1468	1.96109	0.321849	6.0932	1.10672e-09	2.10777e-08	82	113	15	13	ENSMUSG00000106690
ENSMUSG00000098010	315.089	1.95273	0.182858	10.6789	1.27726e-26	8.65352e-25	473	540	119	122	Gm21542
ENSMUSG00000021998	368.457	1.95227	0.198117	9.85413	6.57854e-23	3.64448e-21	473	715	141	136	Lcp1
ENSMUSG00000090714	4087.9	1.94579	0.106221	18.3183	5.9103e-75	2.30435e-72	5688	7249	1750	1585	Zscan4d
ENSMUSG00000108550	52.3506	1.94006	0.324018	5.98751	2.13079e-09	3.94893e-08	88	94	11	15	ENSMUSG00000108550
ENSMUSG00000017009	2512.21	1.93809	0.0861711	22.4912	5.06057e-112	4.18287e-109	4025	3908	1038	1037	Sdc4
ENSMUSG00000078537	48.7268	1.93529	0.329886	5.86653	4.45018e-09	7.8463e-08	96	75	14	9	B020031M17Rik
ENSMUSG00000021591	353.931	1.93165	0.178443	10.825	2.62033e-27	1.84172e-25	623	512	151	125	Glrx
ENSMUSG00000095936	1644.98	1.93126	0.27269	7.08223	1.41852e-12	3.78453e-11	2124	3325	530	556	Zscan4e
ENSMUSG00000106683	72.4282	1.92507	0.30002	6.41648	1.3946e-10	3.03028e-09	112	133	23	20	ENSMUSG00000106683
ENSMUSG00000070031	51.553	1.92422	0.324411	5.93144	3.00282e-09	5.41451e-08	86	93	15	11	Sp140
ENSMUSG00000021999	61.138	1.91713	0.312363	6.13751	8.38245e-10	1.63391e-08	98	111	16	18	Cpb2
ENSMUSG00000021095	32.7166	1.91225	0.34759	5.50145	3.76678e-08	5.77853e-07	63	56	5	6	Gsc
ENSMUSG00000054150	136.42	1.91078	0.246609	7.74822	9.31895e-15	2.98091e-13	231	215	44	53	Syne3
ENSMUSG00000094215	145.881	1.90454	0.24734	7.70007	1.35991e-14	4.29024e-13	210	266	47	57	Gm6489
ENSMUSG00000035184	387.84	1.90289	0.169618	11.2187	3.30026e-29	2.57345e-27	571	663	159	151	Fam124a
ENSMUSG00000022096	164.254	1.90044	0.228252	8.32604	8.35884e-17	3.12346e-15	263	269	63	59	Hr
ENSMUSG00000075611	57.6552	1.89721	0.319818	5.93213	2.99023e-09	5.39652e-08	82	116	16	15	Gm11545
ENSMUSG00000094560	253.387	1.89648	0.206226	9.19614	3.71024e-20	1.8211e-18	352	461	97	98	Gm16522
ENSMUSG00000086096	591.331	1.89473	0.145934	12.9834	1.51938e-38	1.86884e-36	876	994	235	249	Gm12688
ENSMUSG00000085973	121.848	1.89469	0.254937	7.43202	1.06953e-13	3.13932e-12	205	194	40	46	Gm14742
ENSMUSG00000107740	51.563	1.89163	0.327995	5.76725	8.0577e-09	1.37153e-07	79	100	17	9	ENSMUSG00000107740
ENSMUSG00000038765	58.2372	1.88541	0.318828	5.91356	3.34789e-09	6.01572e-08	112	88	20	12	Lmx1b
ENSMUSG00000069044	177.098	1.88538	0.222441	8.47585	2.33374e-17	9.22072e-16	279	292	66	68	Usp9y
ENSMUSG00000030551	89.8882	1.88296	0.297341	6.33264	2.41001e-10	5.07317e-09	110	191	30	26	Nr2f2
ENSMUSG00000000982	47.6071	1.88248	0.332221	5.66634	1.45876e-08	2.40382e-07	67	99	12	11	Ccl3
ENSMUSG00000098097	45.8192	1.88176	0.332748	5.65522	1.55647e-08	2.54655e-07	69	91	12	10	6530403H02Rik
ENSMUSG00000091358	43.9878	1.87762	0.333414	5.6315	1.78644e-08	2.89529e-07	83	71	11	10	Speer5-ps1
ENSMUSG00000044703	49.0945	1.87358	0.328007	5.71202	1.11641e-08	1.86082e-07	77	93	11	14	Phf11a
ENSMUSG00000039539	243.863	1.87348	0.235587	7.95242	1.82906e-15	6.21638e-14	285	502	91	91	Sgcz
ENSMUSG00000107799	60.9036	1.87044	0.313482	5.96667	2.42147e-09	4.432e-08	93	114	16	19	ENSMUSG00000107799
ENSMUSG00000060583	28.8005	1.86838	0.353207	5.28977	1.2247e-07	1.73813e-06	38	69	2	5	Olfr881
ENSMUSG00000041670	300.2	1.86015	0.192445	9.66583	4.21183e-22	2.24892e-20	449	506	141	100	Rims1
ENSMUSG00000043073	1453.31	1.85736	0.1394	13.324	1.67908e-40	2.3603e-38	1890	2671	647	576	Usp17le
ENSMUSG00000095092	50.8961	1.8544	0.333618	5.55846	2.72164e-08	4.2768e-07	63	114	15	10	AC125149.4
ENSMUSG00000039063	106.091	1.85383	0.271471	6.82884	8.56033e-12	2.11339e-10	151	197	40	34	Echdc3
ENSMUSG00000079173	74.649	1.85315	0.303469	6.10655	1.01806e-09	1.95332e-08	140	111	17	29	Zan
ENSMUSG00000070837	124.728	1.85089	0.254229	7.28039	3.32856e-13	9.35801e-12	224	182	47	44	Aurkc
ENSMUSG00000019848	124.446	1.84374	0.260325	7.08247	1.41609e-12	3.78453e-11	172	233	48	42	Popdc3
ENSMUSG00000029552	272.488	1.83825	0.18928	9.71177	2.68625e-22	1.44931e-20	457	407	116	106	Tes
ENSMUSG00000086090	37.0068	1.83801	0.342088	5.37293	7.74655e-08	1.1377e-06	61	70	8	8	Gm12531
ENSMUSG00000054568	922.434	1.83556	0.278331	6.5949	4.2554e-11	9.73794e-10	1166	1858	311	330	Usp17la
ENSMUSG00000044337	73.8302	1.83199	0.296198	6.18503	6.20907e-10	1.23133e-08	132	114	25	23	Ackr3
ENSMUSG00000027684	152.473	1.83079	0.235535	7.7729	7.67067e-15	2.48833e-13	231	259	61	56	Mecom
ENSMUSG00000101337	194.826	1.82873	0.218793	8.35825	6.36544e-17	2.39591e-15	293	329	87	67	Dnah7c
ENSMUSG00000031831	68.8446	1.82694	0.300906	6.07146	1.26754e-09	2.39858e-08	116	114	23	21	Dnaaf1
ENSMUSG00000089994	68.639	1.82547	0.305709	5.97126	2.35426e-09	4.32816e-08	101	129	25	18	Gm16239
ENSMUSG00000074804	31.2789	1.82407	0.351213	5.19363	2.06233e-07	2.82788e-06	51	63	2	8	AU015228
ENSMUSG00000107966	28.7466	1.82014	0.351579	5.17705	2.2542e-07	3.06452e-06	44	61	4	5	ENSMUSG00000107966
ENSMUSG00000094230	64.4545	1.81921	0.3122	5.82708	5.64065e-09	9.76201e-08	91	126	17	22	Gm21847
ENSMUSG00000044456	84.0897	1.81864	0.297126	6.12078	9.31207e-10	1.80004e-08	108	171	26	29	Rin3
ENSMUSG00000060534	69.8656	1.81784	0.301026	6.03882	1.55245e-09	2.92166e-08	110	123	25	20	Dcc
ENSMUSG00000079479	107.728	1.81778	0.272894	6.66113	2.71722e-11	6.35166e-10	162	190	48	29	Gm9112
ENSMUSG00000096230	135.212	1.81203	0.251033	7.21831	5.26361e-13	1.46193e-11	190	246	54	48	Gm16429
ENSMUSG00000016239	383.99	1.81202	0.168502	10.7537	5.69389e-27	3.88312e-25	563	642	162	162	Lonrf3
ENSMUSG00000086249	57.6773	1.81103	0.32178	5.62817	1.82128e-08	2.94022e-07	76	120	16	17	Gm12724
ENSMUSG00000056476	601.168	1.80858	0.144241	12.5386	4.5925e-36	5.04785e-34	967	911	291	228	Med12l
ENSMUSG00000032561	65.7522	1.80418	0.309572	5.828	5.60956e-09	9.72449e-08	131	90	21	20	Acpp
ENSMUSG00000030492	52.7689	1.803	0.323194	5.5787	2.4232e-08	3.83115e-07	101	79	13	17	Slc7a9
ENSMUSG00000094043	134.194	1.80164	0.250724	7.18576	6.68343e-13	1.84142e-11	190	242	54	48	Gm3176
ENSMUSG00000031075	106.8	1.79916	0.301403	5.96928	2.38305e-09	4.37329e-08	109	245	40	30	Ano1
ENSMUSG00000045092	46.9862	1.799	0.330791	5.43849	5.37337e-08	8.0753e-07	93	69	11	14	S1pr1
ENSMUSG00000083556	35.9979	1.79739	0.343018	5.23994	1.60633e-07	2.24127e-06	59	68	8	8	Gm9043
ENSMUSG00000086151	217.617	1.79738	0.207805	8.64938	5.17781e-18	2.17468e-16	332	357	99	79	Gm5698
ENSMUSG00000082164	60.9166	1.79718	0.314574	5.71308	1.10952e-08	1.85194e-07	89	116	16	21	Gm13360
ENSMUSG00000061517	721.222	1.78641	0.140542	12.7109	5.14449e-37	5.80906e-35	1013	1228	322	309	Sox21
ENSMUSG00000015846	1461.32	1.78523	0.115619	15.4406	8.73057e-54	1.96096e-51	2051	2471	668	630	Rxra
ENSMUSG00000107315	131.371	1.7842	0.251198	7.10273	1.22312e-12	3.29524e-11	191	231	56	45	ENSMUSG00000107315
ENSMUSG00000104059	42.4955	1.78087	0.334978	5.31639	1.05847e-07	1.51891e-06	70	77	13	9	Gm9124
ENSMUSG00000027445	40.991	1.77081	0.336499	5.26246	1.42142e-07	2.00083e-06	68	74	12	9	Cst9
ENSMUSG00000106549	49.0085	1.76841	0.326898	5.40967	6.3141e-08	9.40018e-07	80	87	17	11	RP23-332O18.2
ENSMUSG00000086431	40.8111	1.76773	0.339429	5.20795	1.90941e-07	2.63216e-06	64	78	7	13	Gm14929
ENSMUSG00000074011	153.276	1.7655	0.238555	7.40081	1.35351e-13	3.94485e-12	217	271	62	60	Gm7682
ENSMUSG00000040728	344.348	1.76444	0.178811	9.86765	5.74938e-23	3.21095e-21	487	588	148	148	Esrp1
ENSMUSG00000027947	183.14	1.75955	0.222745	7.89939	2.80261e-15	9.41676e-14	263	316	75	75	Il6ra
ENSMUSG00000006205	1124.42	1.75372	0.109193	16.0608	4.80516e-58	1.3065e-55	1733	1729	510	509	Htra1
ENSMUSG00000018604	3553.35	1.74515	0.0808732	21.5789	2.8368e-103	1.95398e-100	5394	5496	1617	1653	Tbx3
ENSMUSG00000049577	364.409	1.74248	0.17674	9.85896	6.26982e-23	3.48278e-21	507	626	162	156	Zfpm1
ENSMUSG00000082390	45.0508	1.74038	0.332355	5.2365	1.63653e-07	2.28187e-06	66	88	13	12	Gm12136
ENSMUSG00000105603	79.2617	1.73859	0.297825	5.83763	5.2947e-09	9.23289e-08	104	156	27	28	RP23-231C16.2
ENSMUSG00000095672	30.2154	1.73663	0.349565	4.96799	6.76501e-07	8.47908e-06	48	60	7	5	AC133103.5
ENSMUSG00000047495	40.2031	1.73611	0.337837	5.1389	2.76358e-07	3.70101e-06	71	68	13	8	Dlgap2
ENSMUSG00000018196	1683.96	1.73414	0.102945	16.8453	1.1368e-63	3.35584e-61	2436	2726	781	766	Glrx2
ENSMUSG00000043415	625.408	1.73275	0.138257	12.5328	4.93787e-36	5.39874e-34	920	1007	294	271	Otud1
ENSMUSG00000095935	98.6744	1.7326	0.27708	6.25308	4.02442e-10	8.16902e-09	147	172	45	29	Gm11238
ENSMUSG00000057321	385.081	1.73199	0.201521	8.59462	8.35438e-18	3.41176e-16	461	741	173	157	Usp17ld
ENSMUSG00000080916	242.387	1.72891	0.212665	8.12973	4.30242e-16	1.5355e-14	397	364	128	78	Gm12463
ENSMUSG00000082088	54.6485	1.72684	0.32408	5.32844	9.90579e-08	1.42743e-06	80	104	12	21	Gm15753
ENSMUSG00000105300	29.3144	1.7253	0.353456	4.88124	1.0542e-06	1.27242e-05	31	76	4	5	RP23-465P18.1
ENSMUSG00000031089	73.3085	1.72391	0.295439	5.8351	5.37592e-09	9.34298e-08	123	117	29	23	Slc6a14
ENSMUSG00000034416	30.6402	1.72325	0.350324	4.91902	8.69796e-07	1.06667e-05	69	41	6	6	Pkd1l2
ENSMUSG00000052477	46.236	1.71963	0.32943	5.22003	1.78895e-07	2.47766e-06	77	80	16	11	C130026I21Rik
ENSMUSG00000105880	30.5068	1.71938	0.350221	4.90942	9.13467e-07	1.11428e-05	47	62	4	8	RP23-434M21.2
ENSMUSG00000096640	59.1758	1.7172	0.332242	5.16853	2.35946e-07	3.19262e-06	65	136	23	11	Gm4312
ENSMUSG00000041583	24.3829	1.71469	0.353817	4.84627	1.25806e-06	1.49664e-05	51	39	5	2	Obox6
ENSMUSG00000045589	95.7673	1.70882	0.275727	6.1975	5.73666e-10	1.14093e-08	139	169	35	38	Frrs1l
ENSMUSG00000058099	170.275	1.7073	0.244817	6.97379	3.08515e-12	7.98891e-11	214	324	64	75	Nfam1
ENSMUSG00000080367	41.7873	1.70462	0.336018	5.073	3.91588e-07	5.10844e-06	62	81	11	12	Gm25774
ENSMUSG00000034382	62.2685	1.70414	0.310732	5.48428	4.15166e-08	6.32202e-07	101	105	26	16	AI661453
ENSMUSG00000095341	84.7893	1.70068	0.29899	5.68807	1.28482e-08	2.12906e-07	136	141	19	41	Gm428
ENSMUSG00000087106	55.602	1.69439	0.318353	5.32238	1.02418e-07	1.47174e-06	83	102	16	20	Gm13964
ENSMUSG00000009900	45.2567	1.68623	0.330022	5.10943	3.23131e-07	4.26929e-06	78	75	12	15	Wnt3a
ENSMUSG00000018906	1004.45	1.68549	0.114466	14.7248	4.46652e-49	8.87462e-47	1595	1467	477	466	P4ha2
ENSMUSG00000054889	996.055	1.68432	0.15307	11.0036	3.67277e-28	2.73001e-26	1845	1215	473	443	Dsp
ENSMUSG00000103136	29.4547	1.68117	0.350781	4.79266	1.64588e-06	1.92476e-05	45	60	8	4	Gm37980
ENSMUSG00000099413	79.8032	1.6805	0.300845	5.58594	2.32438e-08	3.69185e-07	110	150	21	36	Gm17767
ENSMUSG00000086726	40.0345	1.67329	0.33846	4.94383	7.66015e-07	9.46707e-06	61	76	9	13	Gm9458
ENSMUSG00000028527	7685.52	1.67117	0.0797519	20.9546	1.70407e-97	1.06706e-94	10981	12280	3842	3529	Ak4
ENSMUSG00000106805	26.7109	1.67079	0.352297	4.74256	2.11034e-06	2.41596e-05	41	55	5	5	ENSMUSG00000106805
ENSMUSG00000047507	30.9295	1.66772	0.348542	4.78485	1.71113e-06	1.99542e-05	53	56	9	5	Baiap3
ENSMUSG00000090509	25.7541	1.66744	0.353862	4.71213	2.45141e-06	2.77567e-05	31	63	4	4	Sfta2
ENSMUSG00000104320	60.7732	1.66178	0.312703	5.31425	1.07099e-07	1.5358e-06	94	106	26	16	Ighv1-60
ENSMUSG00000032232	2344.61	1.66133	0.0915083	18.1549	1.17392e-73	4.41054e-71	3493	3602	1092	1157	Cgnl1
ENSMUSG00000051323	171	1.65958	0.226549	7.32547	2.38065e-13	6.7947e-12	269	264	66	82	Pcdh19
ENSMUSG00000041930	139.742	1.65951	0.253553	6.54502	5.94861e-11	1.34635e-09	179	261	60	56	Fam222a
ENSMUSG00000101447	33.9649	1.6586	0.345118	4.80588	1.54072e-06	1.80792e-05	53	65	10	7	Gm28826
ENSMUSG00000098973	1322.3	1.65836	0.283103	5.85778	4.69082e-09	8.22146e-08	1774	2457	431	594	Mir6236
ENSMUSG00000089689	141.291	1.65441	0.269812	6.13171	8.69387e-10	1.68841e-08	161	287	66	48	Gm4982
ENSMUSG00000034854	1200.36	1.65105	0.135569	12.1787	4.03846e-34	4.03144e-32	1555	2089	571	565	Mfsd12
ENSMUSG00000049680	854.852	1.64917	0.123742	13.3275	1.60216e-40	2.2676e-38	1353	1241	440	376	Urgcp
ENSMUSG00000074071	108.376	1.64579	0.26315	6.25421	3.9954e-10	8.11808e-09	188	155	45	44	Fam169b
ENSMUSG00000026042	540.947	1.64382	0.144543	11.3725	5.73183e-30	4.57307e-28	815	830	277	235	Col5a2
ENSMUSG00000055301	53.8865	1.64081	0.324926	5.04979	4.42286e-07	5.73362e-06	69	110	16	19	Adh7
ENSMUSG00000025040	577.656	1.64071	0.147331	11.1362	8.36086e-29	6.32853e-27	832	924	303	244	Fundc1
ENSMUSG00000043110	301.447	1.63848	0.179107	9.14803	5.79821e-20	2.7994e-18	475	448	147	132	Lrrn4
ENSMUSG00000107285	53.1461	1.63786	0.3269	5.01027	5.43526e-07	6.9287e-06	74	103	12	22	ENSMUSG00000107285
ENSMUSG00000106004	70.2095	1.63488	0.305609	5.34958	8.81568e-08	1.28016e-06	94	134	22	29	RP24-152F23.2
ENSMUSG00000047658	44.9819	1.63374	0.331302	4.93128	8.16931e-07	1.00363e-05	70	81	17	11	Gal3st3
ENSMUSG00000052316	150.338	1.63313	0.235284	6.9411	3.89057e-12	9.94985e-11	221	247	71	60	Lrrc15
ENSMUSG00000021687	1661.72	1.63232	0.104944	15.5542	1.49068e-54	3.42261e-52	2343	2667	837	776	Scamp1
ENSMUSG00000025504	326.316	1.62994	0.181506	8.9801	2.70512e-19	1.23944e-17	554	445	162	141	Eps8l2
ENSMUSG00000032420	306.474	1.62804	0.208141	7.82181	5.20698e-15	1.72431e-13	571	375	160	118	Nt5e
ENSMUSG00000031636	129.252	1.62674	0.259694	6.26406	3.75079e-10	7.65873e-09	173	233	46	62	Pdlim3
ENSMUSG00000058028	55.4069	1.6239	0.323557	5.01891	5.19664e-07	6.64913e-06	116	68	20	17	Zscan5b
ENSMUSG00000041782	69.9612	1.6232	0.30312	5.35498	8.55664e-08	1.24693e-06	134	93	28	24	Lad1
ENSMUSG00000106821	45.7825	1.62272	0.330193	4.91446	8.9029e-07	1.08858e-05	66	87	15	14	ENSMUSG00000106821
ENSMUSG00000039395	10100.9	1.62262	0.0812145	19.9795	8.31343e-89	4.40484e-86	14112	16211	5036	4896	Mreg
ENSMUSG00000089893	25.6947	1.62171	0.3527	4.59798	4.26604e-06	4.6421e-05	43	49	4	6	Gm9141
ENSMUSG00000096066	105.756	1.6215	0.275642	5.88263	4.03789e-09	7.16214e-08	138	197	50	36	Gm10424
ENSMUSG00000034714	577.452	1.618	0.143471	11.2775	1.69484e-29	1.33164e-27	940	809	275	279	Ttyh2
ENSMUSG00000040026	122.354	1.61723	0.254773	6.34774	2.18497e-10	4.63554e-09	174	209	49	55	Saa3
ENSMUSG00000075707	46.416	1.60862	0.329698	4.87907	1.06586e-06	1.28425e-05	87	68	18	12	Dio3
ENSMUSG00000082831	71.4688	1.60849	0.305751	5.26078	1.43445e-07	2.01781e-06	91	140	24	29	Gm12591
ENSMUSG00000034981	680.13	1.60487	0.146061	10.9877	4.37986e-28	3.23234e-26	915	1138	321	335	Parm1
ENSMUSG00000073608	23.4474	1.60481	0.35388	4.53489	5.76326e-06	6.08233e-05	37	48	3	5	Gm6086
ENSMUSG00000031596	396.094	1.60438	0.18395	8.72183	2.73739e-18	1.1809e-16	501	704	187	185	Slc7a2
ENSMUSG00000061601	213.945	1.60086	0.239223	6.6919	2.20288e-11	5.20232e-10	242	420	97	92	Pclo
ENSMUSG00000095274	138.701	1.59817	0.252734	6.32353	2.55657e-10	5.35791e-09	177	255	62	58	Gm10679
ENSMUSG00000081957	1046.73	1.59619	0.114419	13.9505	3.12617e-44	4.96917e-42	1510	1631	536	496	Ak3l2-ps
ENSMUSG00000057286	497.556	1.5949	0.146362	10.897	1.19126e-27	8.48837e-26	753	748	251	232	St6galnac2
ENSMUSG00000028172	56.045	1.59424	0.31658	5.03582	4.75798e-07	6.1296e-06	81	102	22	18	Tacr3
ENSMUSG00000068252	187.548	1.59399	0.239994	6.64179	3.0989e-11	7.17888e-10	224	356	80	86	Apol7b
ENSMUSG00000030917	135.918	1.59189	0.244264	6.51708	7.16888e-11	1.59976e-09	213	209	69	51	Tmem159
ENSMUSG00000066861	118.623	1.59174	0.257915	6.17157	6.76132e-10	1.33444e-08	210	161	50	52	Oas1g
ENSMUSG00000095996	61.0426	1.59105	0.310893	5.11767	3.09326e-07	4.10791e-06	89	109	26	19	Gm16513
ENSMUSG00000095822	54.7751	1.58941	0.317805	5.0012	5.69739e-07	7.24498e-06	81	98	22	17	Gm9117
ENSMUSG00000049037	21.9652	1.58749	0.353903	4.48567	7.26861e-06	7.50618e-05	33	48	1	5	Clec4a1
ENSMUSG00000039607	33.4886	1.58608	0.345466	4.59112	4.4087e-06	4.7747e-05	50	65	8	10	Rbms3
ENSMUSG00000106590	102.845	1.58599	0.282806	5.60806	2.04611e-08	3.27758e-07	122	203	44	40	RP23-181P9.3
ENSMUSG00000053208	376.215	1.5852	0.170251	9.31094	1.26709e-20	6.32445e-19	580	559	206	156	Kat2b-ps
ENSMUSG00000035615	85.0868	1.58455	0.284814	5.56344	2.64507e-08	4.15964e-07	149	121	31	38	Frmpd1
ENSMUSG00000025064	90.9949	1.57821	0.286125	5.51582	3.47149e-08	5.35334e-07	176	113	37	37	Col17a1
ENSMUSG00000033634	296.776	1.57753	0.196823	8.01494	1.10193e-15	3.81411e-14	382	520	147	133	Cml2
ENSMUSG00000048703	23.6523	1.57651	0.353561	4.45895	8.23629e-06	8.41235e-05	45	40	4	5	Speer4b
ENSMUSG00000081752	2784.91	1.57516	0.0887721	17.7439	1.92135e-70	6.72927e-68	3995	4306	1478	1326	Gm14680
ENSMUSG00000011267	1245.8	1.57487	0.107037	14.7134	5.2905e-49	1.02408e-46	1926	1797	612	633	Zfp296
ENSMUSG00000087299	47.9941	1.57378	0.32538	4.83675	1.31979e-06	1.56377e-05	74	84	18	15	Gm12953
ENSMUSG00000090877	411.539	1.57251	0.18035	8.71924	2.80076e-18	1.20573e-16	521	723	204	191	Hspa1b
ENSMUSG00000092622	760.195	1.57195	0.124842	12.5915	2.35254e-36	2.59962e-34	1149	1127	397	359	Khdc3
ENSMUSG00000078307	63.3902	1.5697	0.312917	5.01634	5.26664e-07	6.72205e-06	80	125	24	23	AI593442
ENSMUSG00000081586	37.9925	1.56853	0.339317	4.62262	3.78915e-06	4.17594e-05	57	71	11	12	Gm11544
ENSMUSG00000048707	883.247	1.5682	0.121609	12.8954	4.77789e-38	5.64174e-36	1260	1380	450	431	Tprn
ENSMUSG00000045928	41.4946	1.56595	0.340551	4.59829	4.25975e-06	4.63769e-05	55	85	17	8	4933440M02Rik
ENSMUSG00000021874	289.247	1.56589	0.183738	8.52238	1.56302e-17	6.2837e-16	416	459	147	131	4933413J09Rik
ENSMUSG00000052854	342.178	1.56565	0.17173	9.11696	7.72624e-20	3.68718e-18	549	484	173	159	Nrk
ENSMUSG00000096497	30.4308	1.5606	0.347722	4.48806	7.18748e-06	7.43353e-05	52	53	8	8	Olfr787
ENSMUSG00000070618	276.962	1.55809	0.19686	7.9147	2.47854e-15	8.35506e-14	365	474	131	133	BC080695
ENSMUSG00000087346	129.305	1.55505	0.253374	6.13738	8.38938e-10	1.63391e-08	173	227	63	52	Gm5699
ENSMUSG00000053964	420.183	1.55034	0.180223	8.60236	7.80961e-18	3.20831e-16	530	735	198	210	Lgals4
ENSMUSG00000056972	61.002	1.54862	0.307819	5.03095	4.88057e-07	6.2719e-06	104	92	23	24	Magel2
ENSMUSG00000032548	121.035	1.54542	0.27707	5.57771	2.43707e-08	3.84718e-07	246	134	47	56	Slco2a1
ENSMUSG00000080241	42.9381	1.54421	0.338127	4.56695	4.94871e-06	5.26842e-05	89	55	10	17	Dppa3-ps
ENSMUSG00000033788	854.816	1.54361	0.124912	12.3575	4.43553e-35	4.55999e-33	1214	1331	420	442	Dysf
ENSMUSG00000079260	2131.27	1.54286	0.0881945	17.4939	1.59539e-68	5.31728e-66	3205	3114	1118	1064	Tmppe
ENSMUSG00000085477	32.1521	1.53974	0.346239	4.44703	8.70648e-06	8.84952e-05	57	53	11	7	Gm13335
ENSMUSG00000106077	71.407	1.53957	0.300047	5.13108	2.88084e-07	3.84808e-06	100	127	25	32	RP23-218B2.9
ENSMUSG00000070867	27.9893	1.53877	0.351898	4.37278	1.22676e-05	0.000121991	38	60	5	8	Trabd2b
ENSMUSG00000028042	790.384	1.53724	0.129453	11.8749	1.5986e-32	1.46816e-30	1114	1238	387	411	Zbtb7b
ENSMUSG00000031402	1120.61	1.53025	0.108228	14.1392	2.17813e-45	3.60071e-43	1650	1672	584	563	Mpp1
ENSMUSG00000106178	42.1853	1.53003	0.334945	4.56799	4.92429e-06	5.25019e-05	67	73	18	10	RP23-99A9.1
ENSMUSG00000073027	41.6798	1.52926	0.333442	4.58629	4.512e-06	4.87126e-05	71	67	16	12	Dmrtc1b
ENSMUSG00000092310	491	1.52891	0.146596	10.4294	1.81998e-25	1.19013e-23	731	733	252	242	Gm20509
ENSMUSG00000028591	370.809	1.52632	0.195608	7.80297	6.04646e-15	1.98073e-13	684	436	192	169	Pramef12
ENSMUSG00000107348	59.5734	1.52462	0.311245	4.89845	9.6598e-07	1.17418e-05	90	101	20	26	ENSMUSG00000107348
ENSMUSG00000107020	125.719	1.52408	0.247086	6.16823	6.9057e-10	1.36163e-08	195	191	56	59	ENSMUSG00000107020
ENSMUSG00000033060	935.267	1.52173	0.127805	11.9066	1.09284e-32	1.00815e-30	1273	1501	465	488	Lmo7
ENSMUSG00000085142	24.6616	1.52137	0.352893	4.31114	1.62415e-05	0.000157862	41	46	6	5	Gm12702
ENSMUSG00000063846	21.6488	1.51507	0.354082	4.27888	1.8784e-05	0.00018062	36	42	5	3	Gm21731
ENSMUSG00000039529	48.9777	1.51468	0.326709	4.63616	3.54933e-06	3.93262e-05	90	70	14	21	Atp8b1
ENSMUSG00000024935	227.94	1.51344	0.208469	7.25977	3.87736e-13	1.08566e-11	385	304	124	97	Slc1a1
ENSMUSG00000056155	168.176	1.51214	0.225307	6.71144	1.92717e-11	4.57211e-10	276	235	86	74	Nanos3
ENSMUSG00000109396	13.6294	1.51108	0.342775	4.40838	1.04146e-05	0.000104673	25	29	0	0	ENSMUSG00000109396
ENSMUSG00000031994	76.1144	1.50876	0.291248	5.18034	2.21482e-07	3.01694e-06	110	129	31	33	Adamts8
ENSMUSG00000084766	28.9614	1.50369	0.350406	4.29127	1.77655e-05	0.000171465	47	53	5	10	Gm12714
ENSMUSG00000020709	172.86	1.4925	0.22168	6.73268	1.66563e-11	3.98362e-10	247	275	87	80	Adap2
ENSMUSG00000098246	30.1512	1.49227	0.350534	4.25715	2.0705e-05	0.000197803	48	56	12	4	Gm7627
ENSMUSG00000015312	326.728	1.49167	0.172299	8.65748	4.82327e-18	2.03404e-16	499	474	164	166	Gadd45b
ENSMUSG00000040364	78.8232	1.49139	0.286443	5.20658	1.9235e-07	2.64982e-06	123	123	33	35	Sec1
ENSMUSG00000079112	36.7857	1.48913	0.345354	4.31188	1.61874e-05	0.000157484	55	69	6	16	C86695
ENSMUSG00000020183	98.5641	1.48729	0.273059	5.44677	5.12937e-08	7.72545e-07	173	132	41	47	Cpm
ENSMUSG00000040726	24.3383	1.4855	0.354005	4.19626	2.71356e-05	0.000252809	52	35	8	2	Hesx1
ENSMUSG00000029228	28.0526	1.4842	0.354095	4.19154	2.77067e-05	0.000257897	79	22	6	5	Lnx1
ENSMUSG00000029826	2860.02	1.48381	0.0852206	17.4114	6.76249e-68	2.18344e-65	4273	4115	1612	1413	Zc3hav1
ENSMUSG00000094412	60.8501	1.4818	0.314641	4.70948	2.48352e-06	2.80895e-05	76	118	25	23	Gm3987
ENSMUSG00000109166	19.3752	1.47978	0.352193	4.20163	2.64998e-05	0.000247706	34	38	5	0	ENSMUSG00000109166
ENSMUSG00000045287	123.525	1.47948	0.252637	5.85614	4.73747e-09	8.28917e-08	188	189	50	65	Rtn4rl1
ENSMUSG00000024063	36.7248	1.47718	0.340554	4.33758	1.44057e-05	0.00014108	53	69	12	12	Lbh
ENSMUSG00000087318	24.5045	1.47609	0.354027	4.16944	3.05354e-05	0.000282066	23	65	5	4	Gm12114
ENSMUSG00000075046	129.377	1.47288	0.250403	5.88205	4.05226e-09	7.18147e-08	188	206	72	50	4933403O03Rik
ENSMUSG00000005268	85.6144	1.47239	0.280081	5.25702	1.46411e-07	2.05672e-06	129	136	36	40	Prlr
ENSMUSG00000032517	51.6892	1.4711	0.324261	4.53677	5.71211e-06	6.0376e-05	100	67	17	22	Mobp
ENSMUSG00000039713	911.012	1.46955	0.122856	11.9616	5.64442e-33	5.35029e-31	1257	1418	478	479	Plekhg5
ENSMUSG00000020181	100.656	1.46904	0.272106	5.3988	6.70896e-08	9.95218e-07	166	144	38	53	Nav3
ENSMUSG00000106701	60.0486	1.46454	0.309278	4.73534	2.18689e-06	2.4953e-05	91	99	22	27	ENSMUSG00000106701
ENSMUSG00000092576	28.9275	1.46348	0.350185	4.17917	2.9257e-05	0.000271106	42	57	10	6	Gm7235
ENSMUSG00000028364	50.305	1.46199	0.346094	4.22425	2.3974e-05	0.000226003	134	36	15	16	Tnc
ENSMUSG00000046591	7324.94	1.46174	0.0905627	16.1406	1.32176e-58	3.64172e-56	9710	11675	3936	3880	Ticrr
ENSMUSG00000095625	23.1561	1.46017	0.353895	4.12599	3.69145e-05	0.000334207	44	38	3	7	Esp24
ENSMUSG00000032363	236.911	1.45913	0.217147	6.71953	1.82307e-11	4.34509e-10	416	295	102	132	Adamts7
ENSMUSG00000031825	56.0322	1.45908	0.314302	4.64229	3.44562e-06	3.82592e-05	81	97	22	23	Crispld2
ENSMUSG00000001025	239.969	1.45615	0.202698	7.18385	6.77756e-13	1.86239e-11	392	324	110	131	S100a6
ENSMUSG00000048294	19.0935	1.45552	0.351825	4.13707	3.51776e-05	0.000319661	40	31	5	0	Krtap4-13
ENSMUSG00000048373	469.613	1.45296	0.153844	9.44433	3.57699e-21	1.82958e-19	654	728	239	251	Fgfbp1
ENSMUSG00000091552	107.76	1.44887	0.266514	5.43638	5.4374e-08	8.15965e-07	142	187	48	52	Gm8711
ENSMUSG00000004317	2261.74	1.44414	0.0877188	16.4633	6.73507e-61	1.93297e-58	3301	3284	1213	1224	Clcn5
ENSMUSG00000027574	119.28	1.44139	0.254038	5.67392	1.39566e-08	2.30535e-07	191	171	65	49	Nkain4
ENSMUSG00000073568	543.294	1.44118	0.142383	10.1219	4.41849e-24	2.6854e-22	803	790	309	266	Arl14epl
ENSMUSG00000026077	28.4536	1.43968	0.350439	4.10823	3.98708e-05	0.000358369	39	58	8	8	Npas2
ENSMUSG00000109172	87.6953	1.43959	0.289154	4.97862	6.40397e-07	8.08379e-06	106	165	41	37	ENSMUSG00000109172
ENSMUSG00000038668	467.987	1.43946	0.158393	9.08786	1.01012e-19	4.76916e-18	764	613	249	242	Lpar1
ENSMUSG00000029420	53.5112	1.43944	0.317225	4.53758	5.69028e-06	6.0176e-05	84	86	19	24	Rimbp2
ENSMUSG00000037921	56.5522	1.43883	0.314949	4.56846	4.91309e-06	5.24944e-05	78	101	22	24	Ddx60
ENSMUSG00000082352	795.13	1.43782	0.123161	11.6743	1.72475e-31	1.49123e-29	1137	1185	444	406	Gm13228
ENSMUSG00000034936	286.921	1.43722	0.182372	7.88069	3.25588e-15	1.09043e-13	436	412	161	136	Arl4d
ENSMUSG00000011263	36.6854	1.43537	0.34078	4.21201	2.53106e-05	0.000237753	54	67	15	10	Exoc3l2
ENSMUSG00000043913	61.2964	1.4351	0.310874	4.61633	3.90579e-06	4.29077e-05	81	112	28	23	Ccdc60
ENSMUSG00000094084	19.6381	1.43419	0.353681	4.05505	5.01236e-05	0.000439998	31	40	5	2	Tdpoz1
ENSMUSG00000045519	569.791	1.43364	0.141016	10.1665	2.79653e-24	1.725e-22	801	866	300	305	Zfp560
ENSMUSG00000101834	69.8149	1.43033	0.296958	4.81661	1.46015e-06	1.71728e-05	105	112	28	33	Gm5829
ENSMUSG00000020120	24.9002	1.42934	0.352458	4.05535	5.00591e-05	0.000439618	41	45	7	6	Plek
ENSMUSG00000076275	86.1307	1.42815	0.314188	4.54552	5.47997e-06	5.80411e-05	196	77	32	39	Mir675
ENSMUSG00000025348	77.3532	1.42735	0.290111	4.92002	8.65346e-07	1.06185e-05	117	122	30	39	Itga7
ENSMUSG00000026463	202.358	1.42717	0.207184	6.88843	5.64095e-12	1.41806e-10	309	292	101	105	Atp2b4
ENSMUSG00000086007	34.6128	1.42204	0.343653	4.13802	3.50322e-05	0.00031848	68	47	13	10	1700057H21Rik
ENSMUSG00000099623	16.1244	1.42171	0.351	4.05046	5.11172e-05	0.000447389	29	31	2	2	Gm4526
ENSMUSG00000086936	15.8435	1.4203	0.348554	4.07484	4.60457e-05	0.000407664	33	27	3	0	Gm9697
ENSMUSG00000091243	114.843	1.41548	0.255495	5.54012	3.02264e-08	4.71751e-07	187	160	54	57	Vgll3
ENSMUSG00000025091	17.8246	1.41526	0.351715	4.0239	5.72424e-05	0.000495205	44	22	3	2	Pnliprp2
ENSMUSG00000034607	16.1017	1.41339	0.350797	4.02908	5.5995e-05	0.000486372	34	26	2	2	Pof1b
ENSMUSG00000107167	22.8604	1.41231	0.353742	3.9925	6.53809e-05	0.000558047	43	37	7	4	ENSMUSG00000107167
ENSMUSG00000026979	182.794	1.40769	0.236183	5.96016	2.51988e-09	4.59583e-08	319	228	76	106	Psd4
ENSMUSG00000108045	565.946	1.40282	0.14043	9.98947	1.69485e-23	9.83775e-22	799	847	302	309	ENSMUSG00000108045
ENSMUSG00000008136	17.0882	1.4008	0.351828	3.98148	6.84881e-05	0.000583122	38	25	3	2	Fhl2
ENSMUSG00000103362	14.3696	1.40053	0.346014	4.04761	5.17424e-05	0.000452478	29	26	0	2	Tdpoz2
ENSMUSG00000036620	657.494	1.40029	0.140309	9.98003	1.86405e-23	1.06996e-21	921	990	328	382	Mgat4b
ENSMUSG00000106133	3784.46	1.3997	0.0812841	17.2199	1.88463e-66	5.90059e-64	5519	5402	2241	1944	RP23-451E8.2
ENSMUSG00000029120	334.852	1.39651	0.173839	8.03336	9.4836e-16	3.31029e-14	460	519	176	180	Ppp2r2c
ENSMUSG00000109060	12.3795	1.39148	0.33828	4.1134	3.89882e-05	0.0003512	20	29	0	0	ENSMUSG00000109060
ENSMUSG00000104941	25.1368	1.39094	0.352212	3.94917	7.84217e-05	0.00065794	42	44	8	6	RP23-364E18.2
ENSMUSG00000094328	62.5043	1.39064	0.304299	4.56997	4.87792e-06	5.21726e-05	93	101	28	27	Gm9125
ENSMUSG00000078510	34.4759	1.38809	0.345695	4.01536	5.93557e-05	0.00051212	42	72	13	10	Gm13101
ENSMUSG00000093397	16.1362	1.38741	0.349987	3.96418	7.36502e-05	0.000622712	24	36	3	1	Gm4014
ENSMUSG00000046957	87.0849	1.38711	0.280339	4.94799	7.49851e-07	9.30067e-06	119	146	44	38	Spz1
ENSMUSG00000021221	29.2002	1.3856	0.34936	3.96612	7.30512e-05	0.000618153	44	54	7	11	Dpf3
ENSMUSG00000021281	34.7503	1.38549	0.346266	4.00123	6.30142e-05	0.000540077	40	75	12	11	Tnfaip2
ENSMUSG00000108481	30.6806	1.38543	0.34695	3.99316	6.51979e-05	0.000556922	46	56	10	10	ENSMUSG00000108481
ENSMUSG00000056758	1049.22	1.38487	0.114058	12.1417	6.34576e-34	6.30427e-32	1595	1436	570	586	Hmga2
ENSMUSG00000028977	308.002	1.38186	0.178573	7.73834	1.00725e-14	3.20707e-13	427	472	161	168	Casz1
ENSMUSG00000028836	720.615	1.37975	0.139692	9.87707	5.23433e-23	2.93122e-21	938	1147	396	392	Slc30a2
ENSMUSG00000107436	20.1887	1.3789	0.353715	3.89833	9.68566e-05	0.000796753	26	46	3	5	ENSMUSG00000107436
ENSMUSG00000018012	171.216	1.37667	0.223221	6.16731	6.94626e-10	1.36833e-08	241	265	98	79	Rac3
ENSMUSG00000037279	73.4764	1.37479	0.291332	4.71899	2.37024e-06	2.68818e-05	114	111	37	31	Ovol2
ENSMUSG00000036977	1688.87	1.37061	0.0987188	13.8839	7.92658e-44	1.24087e-41	2343	2510	992	894	Anapc10
ENSMUSG00000037605	219.107	1.36946	0.201072	6.81082	9.70456e-12	2.3732e-10	311	331	122	110	Adgrl3
ENSMUSG00000071708	1852.16	1.36831	0.0964599	14.1853	1.12988e-45	1.91376e-43	2559	2759	1032	1038	Sms
ENSMUSG00000042821	55.3215	1.36742	0.322617	4.23854	2.24977e-05	0.000213156	64	110	24	22	Snai1
ENSMUSG00000040152	311.378	1.36506	0.343004	3.97973	6.89946e-05	0.000586468	701	318	112	112	Thbs1
ENSMUSG00000024391	44.0795	1.36492	0.335414	4.06935	4.71437e-05	0.000416138	83	59	23	11	Apom
ENSMUSG00000001506	41.2753	1.3649	0.351274	3.88558	0.000102085	0.000834117	113	27	13	12	Col1a1
ENSMUSG00000073628	18.166	1.36331	0.352159	3.87131	0.000108253	0.000880686	29	37	1	5	Gm10552
ENSMUSG00000028943	86.2816	1.36296	0.27732	4.91475	8.88962e-07	1.0876e-05	132	129	42	41	Espn
ENSMUSG00000109173	46.0633	1.36046	0.332858	4.08721	4.3659e-05	0.000389034	61	86	13	23	ENSMUSG00000109173
ENSMUSG00000016386	208.644	1.35911	0.207254	6.55769	5.46484e-11	1.23958e-09	284	327	115	106	Mpped2
ENSMUSG00000031950	4340.76	1.35869	0.0762491	17.8191	5.02286e-71	1.82092e-68	6122	6297	2550	2354	Gabarapl2
ENSMUSG00000029103	4365.52	1.35836	0.078577	17.2869	5.90042e-67	1.87579e-64	6526	5972	2579	2352	Lrpap1
ENSMUSG00000033063	72.5881	1.35831	0.295334	4.59923	4.24059e-06	4.6217e-05	105	117	29	38	Cntnap3
ENSMUSG00000000120	422.407	1.35598	0.155406	8.72538	2.65281e-18	1.14682e-16	610	611	228	236	Ngfr
ENSMUSG00000052942	94.7903	1.35189	0.270462	4.99844	5.77963e-07	7.33601e-06	151	134	45	48	Glis3
ENSMUSG00000060733	3967.34	1.35036	0.0784903	17.2042	2.47166e-66	7.62306e-64	5523	5810	2292	2205	Ipmk
ENSMUSG00000040723	194.931	1.34894	0.215555	6.25798	3.90002e-10	7.9399e-09	256	315	104	102	Rcsd1
ENSMUSG00000097572	30.2284	1.3467	0.350504	3.84219	0.000121943	0.000978574	34	67	10	9	Gm26797
ENSMUSG00000025006	328.213	1.34592	0.17268	7.79428	6.47785e-15	2.11133e-13	456	494	179	180	Sorbs1
ENSMUSG00000029586	24.9419	1.34499	0.353037	3.80976	0.000139102	0.00110004	36	49	5	9	4933411G11Rik
ENSMUSG00000032537	39.4161	1.3408	0.33496	4.00288	6.25768e-05	0.000536996	61	65	17	14	Ephb1
ENSMUSG00000032358	86.6913	1.3382	0.281965	4.746	2.07481e-06	2.3777e-05	151	111	43	41	Fam83b
ENSMUSG00000023982	69.3589	1.33806	0.311644	4.29354	1.75843e-05	0.000170034	76	138	35	27	Guca1a
ENSMUSG00000101655	112.388	1.33662	0.25644	5.21224	1.86575e-07	2.57885e-06	156	178	58	56	2310040G24Rik
ENSMUSG00000094195	72.9572	1.33631	0.307101	4.35137	1.35292e-05	0.000133	85	139	27	39	Gm6509
ENSMUSG00000101760	14.3817	1.33534	0.346825	3.85018	0.000118033	0.00094996	21	33	2	1	Gm8384
ENSMUSG00000032382	1912.34	1.33531	0.0989951	13.4886	1.82439e-41	2.63631e-39	2609	2848	1163	1012	Snx1
ENSMUSG00000059334	19.1029	1.33477	0.353577	3.77506	0.000159971	0.00124273	41	27	3	5	Zfp36l3
ENSMUSG00000026315	14.867	1.33419	0.34654	3.85003	0.000118101	0.00094996	31	25	0	3	Serpinb8
ENSMUSG00000055069	60.7145	1.33271	0.307862	4.32893	1.49835e-05	0.000146413	102	85	25	30	Rab39
ENSMUSG00000044501	690.224	1.33228	0.127977	10.4103	2.22481e-25	1.44571e-23	1014	963	400	378	Zfp758
ENSMUSG00000076309	12.3453	1.33019	0.340398	3.90776	9.31543e-05	0.000768746	27	21	0	1	Mir147
ENSMUSG00000034391	12308.7	1.33004	0.0845601	15.7289	9.58698e-56	2.3584e-53	16055	18966	7261	6819	Fbxo15
ENSMUSG00000094517	39.5954	1.3295	0.346589	3.83596	0.000125073	0.000999034	65	65	23	5	Gm9044
ENSMUSG00000021835	1314.79	1.32842	0.101844	13.0436	6.90739e-39	8.65057e-37	1865	1884	764	734	Bmp4
ENSMUSG00000082958	19.6924	1.32741	0.351823	3.77294	0.000161335	0.0012519	19	52	5	2	Gm12731
ENSMUSG00000101867	25.442	1.32583	0.35265	3.75962	0.000170174	0.00131216	35	51	6	9	C78334
ENSMUSG00000108013	33.512	1.32481	0.347518	3.81221	0.000137733	0.00109046	42	68	8	15	ENSMUSG00000108013
ENSMUSG00000021592	445.399	1.32339	0.15712	8.42284	3.67455e-17	1.42193e-15	598	681	264	234	Arsk
ENSMUSG00000097128	30.4155	1.32291	0.347593	3.80591	0.000141284	0.00111644	43	57	12	9	Gm26884
ENSMUSG00000034552	33.4662	1.31965	0.34542	3.82042	0.000133224	0.00105923	42	67	12	12	Zswim2
ENSMUSG00000044345	1754.33	1.31868	0.0929956	14.18	1.21806e-45	2.04634e-43	2489	2499	1037	977	Marveld1
ENSMUSG00000070526	294.096	1.31847	0.179498	7.34533	2.05247e-13	5.89059e-12	414	434	159	166	Peg12
ENSMUSG00000059991	274.419	1.31844	0.189036	6.97457	3.06808e-12	7.95467e-11	383	410	138	163	Nptx2
ENSMUSG00000011034	257.236	1.31791	0.190762	6.90866	4.89244e-12	1.23591e-10	381	363	132	150	Slc5a1
ENSMUSG00000038331	265.443	1.31751	0.206951	6.36628	1.93665e-10	4.12993e-09	316	454	152	136	Satb2
ENSMUSG00000094443	88.1787	1.31592	0.285551	4.60836	4.05866e-06	4.43278e-05	161	105	42	44	Sgol2b
ENSMUSG00000093976	25.9213	1.31562	0.351905	3.73856	0.000185076	0.00141174	41	46	6	10	Gm8674
ENSMUSG00000046634	27.668	1.31538	0.350525	3.75259	0.00017502	0.00134547	38	54	10	8	Pkd1l1
ENSMUSG00000034758	494.253	1.31407	0.149203	8.80728	1.28213e-18	5.66112e-17	758	658	278	279	Tle6
ENSMUSG00000068748	245.913	1.31244	0.218224	6.01421	1.80764e-09	3.38259e-08	282	433	142	123	Ptprz1
ENSMUSG00000015001	13.8699	1.31234	0.346504	3.78736	0.000152256	0.00118905	24	28	1	2	Oc90
ENSMUSG00000073794	16.8837	1.30972	0.351592	3.72511	0.000195228	0.00147951	24	37	4	2	I0C0044D17Rik
ENSMUSG00000030214	109.242	1.30945	0.265794	4.92656	8.36881e-07	1.02753e-05	190	135	53	58	Plbd1
ENSMUSG00000031488	1504.02	1.30856	0.113456	11.5337	8.92619e-31	7.37803e-29	2379	1903	882	843	Rab11fip1
ENSMUSG00000029512	3630.93	1.30755	0.0996436	13.1223	2.45519e-39	3.17087e-37	4650	5649	2070	2111	Ulk1
ENSMUSG00000044164	18.0939	1.30731	0.350476	3.73011	0.000191399	0.00145407	33	33	6	0	Rnf182
ENSMUSG00000091101	54.0338	1.30629	0.31827	4.10435	4.05461e-05	0.000363806	71	96	22	26	Gm4302
ENSMUSG00000082674	150.251	1.30552	0.231902	5.62963	1.80595e-08	2.91777e-07	212	227	76	84	Gm11914
ENSMUSG00000036306	72.4199	1.3052	0.293164	4.45213	8.50246e-06	8.65491e-05	119	100	38	32	Lzts1
ENSMUSG00000037411	241.782	1.30446	0.234443	5.56411	2.635e-08	4.14696e-07	460	249	122	135	Serpine1
ENSMUSG00000097616	206.895	1.29914	0.207241	6.26877	3.63915e-10	7.43811e-09	301	298	127	100	1110019D14Rik
ENSMUSG00000020644	100.553	1.29809	0.270323	4.802	1.57086e-06	1.8412e-05	166	133	45	57	Id2
ENSMUSG00000086592	11.8436	1.29544	0.338958	3.82182	0.000132472	0.00105406	23	23	1	0	Gm12682
ENSMUSG00000028278	1299.19	1.29476	0.108676	11.9139	1.00163e-32	9.36545e-31	1739	1942	776	727	Rragd
ENSMUSG00000085939	862.595	1.29343	0.122257	10.5796	3.7065e-26	2.47868e-24	1185	1263	482	511	Cd63-ps
ENSMUSG00000041805	131.31	1.29296	0.260965	4.95452	7.25088e-07	9.03148e-06	149	238	71	65	Pramel1
ENSMUSG00000084145	1233.6	1.29289	0.111906	11.5533	7.10098e-31	5.89296e-29	1637	1858	736	691	Gm12263
ENSMUSG00000079190	17.1274	1.28908	0.350769	3.675	0.000237847	0.00176034	24	38	5	1	AC133103.1
ENSMUSG00000015943	771.242	1.28803	0.142572	9.03421	1.65192e-19	7.67084e-18	970	1222	479	406	Bola1
ENSMUSG00000095409	39.0001	1.28714	0.339	3.79688	0.00014653	0.00114998	50	74	13	18	Gm13043
ENSMUSG00000034641	11.1116	1.28658	0.333594	3.85672	0.000114916	0.000928316	19	25	0	0	Cd300ld
ENSMUSG00000025934	99.7657	1.28639	0.266284	4.83087	1.35937e-06	1.60699e-05	142	153	57	46	Gsta3
ENSMUSG00000000416	46.3674	1.2862	0.328791	3.9119	9.15741e-05	0.00075631	73	72	26	14	Cttnbp2
ENSMUSG00000090417	14.3701	1.28228	0.348103	3.68362	0.000229948	0.00170738	23	30	2	2	Vmn2r94
ENSMUSG00000036902	544.001	1.28184	0.152339	8.4144	3.94909e-17	1.51963e-15	694	853	325	298	Neto2
ENSMUSG00000042312	51.8839	1.27765	0.319336	4.00097	6.30844e-05	0.000540454	92	68	24	23	S100a13
ENSMUSG00000025608	670.997	1.27583	0.130135	9.80386	1.08361e-22	5.92372e-21	991	910	399	379	Podxl
ENSMUSG00000025351	1036.64	1.27445	0.114349	11.1452	7.55375e-29	5.7598e-27	1452	1476	581	627	Cd63
ENSMUSG00000103210	16.8631	1.27275	0.352483	3.61082	0.000305228	0.00219994	28	32	4	3	Gm5852
ENSMUSG00000106420	25.6472	1.27123	0.351469	3.6169	0.000298152	0.0021542	40	45	8	9	RP23-218B2.10
ENSMUSG00000045441	18.0978	1.27074	0.352979	3.60004	0.000318164	0.00228283	31	33	6	2	Gprin3
ENSMUSG00000034957	72.4736	1.27017	0.291388	4.35904	1.30632e-05	0.000129033	106	111	38	34	Cebpa
ENSMUSG00000020023	82.4497	1.26969	0.284913	4.45641	8.33432e-06	8.49632e-05	140	106	40	43	Tmcc3
ENSMUSG00000027014	2999	1.26867	0.0911536	13.9179	4.9305e-44	7.7774e-42	3952	4483	1812	1720	Cwc22
ENSMUSG00000060863	11.6027	1.2686	0.337774	3.75577	0.000172808	0.00132994	20	25	1	0	Tcl1b2
ENSMUSG00000107304	34.1524	1.26818	0.341509	3.71345	0.000204451	0.00153964	55	54	13	14	ENSMUSG00000107304
ENSMUSG00000049676	61.3018	1.26704	0.308959	4.10099	4.11382e-05	0.000368639	83	103	25	33	Catsperg1
ENSMUSG00000057722	56.4587	1.26637	0.312536	4.05193	5.07963e-05	0.000445147	78	94	29	24	Lepr
ENSMUSG00000024805	506.975	1.2652	0.143659	8.80694	1.2861e-18	5.66651e-17	728	708	307	281	Pcgf5
ENSMUSG00000094172	73.5658	1.2645	0.304805	4.14856	3.34579e-05	0.000306188	83	139	41	30	AC163611.1
ENSMUSG00000064145	6819.16	1.26256	0.0879869	14.3494	1.07423e-46	1.94719e-44	8772	10374	4140	3922	Arih2
ENSMUSG00000096647	447.46	1.26167	0.153503	8.21921	2.04841e-16	7.41302e-15	653	616	281	237	Gm6223
ENSMUSG00000085403	127.985	1.26124	0.245569	5.13597	2.807e-07	3.75429e-06	203	170	73	65	Gm13068
ENSMUSG00000058537	105.226	1.26057	0.272585	4.62449	3.7552e-06	4.14074e-05	125	185	52	57	AW822073
ENSMUSG00000031245	752.702	1.25844	0.124645	10.0962	5.74407e-24	3.44045e-22	1103	1020	444	438	Hmgn5
ENSMUSG00000085867	18.384	1.2559	0.352496	3.56287	0.000366825	0.00258177	24	41	6	2	Gm5834
ENSMUSG00000021708	40.6648	1.25574	0.332392	3.77788	0.00015817	0.00123012	64	63	17	18	Rasgrf2
ENSMUSG00000031951	1737.69	1.25514	0.0967269	12.9762	1.67061e-38	2.0188e-36	2356	2522	1068	990	Tmem231
ENSMUSG00000028435	2147.99	1.25448	0.0878157	14.2853	2.70163e-46	4.73106e-44	3004	3021	1287	1262	Aqp3
ENSMUSG00000029622	2314.37	1.25232	0.0870965	14.3786	7.05215e-47	1.28961e-44	3253	3236	1446	1306	Arpc1b
ENSMUSG00000027713	38.7332	1.24904	0.345437	3.61582	0.000299393	0.00216241	39	85	19	11	1810062G17Rik
ENSMUSG00000090497	20.618	1.24782	0.354011	3.52482	0.000423774	0.002925	30	41	8	3	Gm17611
ENSMUSG00000003134	1010.22	1.24287	0.111938	11.1032	1.21054e-28	9.09621e-27	1396	1438	602	596	Tbc1d8
ENSMUSG00000031179	35.0021	1.23744	0.350804	3.52744	0.000419605	0.00290379	79	36	19	6	3830417A13Rik
ENSMUSG00000022032	31.8767	1.23437	0.347661	3.55049	0.000384514	0.00269433	63	40	9	15	Scara5
ENSMUSG00000024180	670.787	1.23286	0.148784	8.28622	1.16909e-16	4.32941e-15	1085	806	400	389	Tmem8
ENSMUSG00000027536	1243.38	1.2315	0.104474	11.7877	4.51731e-32	4.04094e-30	1789	1689	742	744	Chmp4c
ENSMUSG00000017978	228.096	1.23087	0.218624	5.63008	1.80128e-08	2.91478e-07	262	390	129	128	Cadps2
ENSMUSG00000038816	4987.83	1.22998	0.102877	11.9559	6.04825e-33	5.68404e-31	6118	7809	3085	2887	Ctnnal1
ENSMUSG00000050052	1200.66	1.22995	0.104747	11.7421	7.75529e-32	6.82927e-30	1686	1671	747	690	Tdrp
ENSMUSG00000031654	49.6009	1.22916	0.323484	3.79976	0.000144835	0.00113928	79	73	29	17	Cbln1
ENSMUSG00000025969	185.863	1.2283	0.234384	5.24056	1.60091e-07	2.23522e-06	328	208	112	95	Nrp2
ENSMUSG00000036158	133.27	1.22693	0.247769	4.9519	7.34932e-07	9.14307e-06	221	165	69	77	Prickle1
ENSMUSG00000022542	11.0802	1.22621	0.335912	3.6504	0.000261833	0.00192066	23	20	1	0	2012-09-01
ENSMUSG00000068373	40.9778	1.22617	0.336596	3.64285	0.000269639	0.00197372	63	65	12	23	D430041D05Rik
ENSMUSG00000031633	21721.3	1.22593	0.0668195	18.3469	3.49208e-75	1.3877e-72	29282	31167	13508	12753	Slc25a4
ENSMUSG00000020482	4258.16	1.22383	0.0794381	15.4061	1.49e-53	3.31068e-51	5717	6139	2606	2534	Ccdc117
ENSMUSG00000001123	125.572	1.22326	0.246805	4.95637	7.18208e-07	8.95658e-06	193	170	65	73	Lgals9
ENSMUSG00000032006	30.6533	1.22224	0.346066	3.53181	0.000412729	0.00286006	45	53	12	12	Pdgfd
ENSMUSG00000054169	59.6821	1.22196	0.306021	3.99307	6.52222e-05	0.000556922	91	88	30	29	Ceacam10
ENSMUSG00000073758	164.595	1.22095	0.232472	5.25206	1.5041e-07	2.11004e-06	203	269	89	95	Sh3d21
ENSMUSG00000030605	2002.35	1.22044	0.0905114	13.4838	1.94744e-41	2.79458e-39	2878	2702	1213	1202	Mfge8
ENSMUSG00000020067	199.991	1.21821	0.211418	5.76206	8.30938e-09	1.41205e-07	304	266	105	123	Mypn
ENSMUSG00000027360	60.5162	1.21778	0.311729	3.90653	9.3632e-05	0.000772071	73	109	31	28	Hdc
ENSMUSG00000087516	38.8661	1.21693	0.335161	3.63089	0.000282448	0.00205439	66	55	18	16	Tbx3os1
ENSMUSG00000048216	37.1719	1.21359	0.33747	3.59615	0.000322963	0.00231244	55	61	15	17	Gpr85
ENSMUSG00000048583	62.6809	1.21262	0.342842	3.53696	0.000404763	0.00281522	161	38	31	21	Igf2
ENSMUSG00000108246	13.6831	1.21122	0.33789	3.58464	0.000337544	0.00240683	12	40	0	2	ENSMUSG00000108246
ENSMUSG00000039620	67.2624	1.21067	0.300757	4.0254	5.68774e-05	0.000493001	86	114	35	33	6430573F11Rik
ENSMUSG00000050435	104.702	1.21025	0.261474	4.62856	3.68213e-06	4.0645e-05	165	139	59	55	Ube2dnl1
ENSMUSG00000020286	19.9239	1.21016	0.353152	3.42673	0.000610896	0.00405381	20	49	6	4	1700093K21Rik
ENSMUSG00000106721	22.7146	1.20824	0.35407	3.41242	0.000643877	0.00423863	25	52	4	9	ENSMUSG00000106721
ENSMUSG00000023092	419.219	1.20771	0.167969	7.1901	6.47451e-13	1.79102e-11	637	542	222	272	Fhl1
ENSMUSG00000032128	31.1506	1.20741	0.345258	3.49713	0.000470298	0.0032137	47	52	12	13	Robo3
ENSMUSG00000032446	193.493	1.20491	0.222492	5.41551	6.11134e-08	9.10489e-07	245	306	97	123	Eomes
ENSMUSG00000022783	29.1882	1.20455	0.349236	3.4491	0.000562465	0.00375655	42	52	8	14	Spag6
ENSMUSG00000042275	825.199	1.20383	0.131102	9.18238	4.21668e-20	2.05989e-18	1060	1241	533	460	Pelo
ENSMUSG00000031539	561.228	1.203	0.138721	8.67211	4.24173e-18	1.79934e-16	816	752	340	333	Ap3m2
ENSMUSG00000044628	64.9025	1.20257	0.305863	3.93172	8.43401e-05	0.000701329	115	79	30	35	Rnf208
ENSMUSG00000090013	64.8556	1.20026	0.310364	3.86726	0.000110066	0.000893673	84	110	24	40	Gm6507
ENSMUSG00000046159	67.7912	1.20018	0.2999	4.00193	6.28273e-05	0.000538922	93	108	30	39	Chrm3
ENSMUSG00000035498	85.463	1.19935	0.28479	4.21134	2.53861e-05	0.000238336	145	106	40	50	Cdcp1
ENSMUSG00000041596	527.521	1.19899	0.155984	7.68665	1.51032e-14	4.75028e-13	654	821	311	318	Nlrp5-ps
ENSMUSG00000028640	1984.07	1.19869	0.09615	12.4669	1.13152e-35	1.19295e-33	2612	2891	1226	1190	Tfap2c
ENSMUSG00000052609	1094.11	1.19868	0.110772	10.8211	2.73334e-27	1.91464e-25	1468	1572	668	659	Plekhg3
ENSMUSG00000089694	19.913	1.19099	0.353815	3.36613	0.000762316	0.00490427	29	39	3	8	Gm4477
ENSMUSG00000081402	666.481	1.19025	0.133612	8.90827	5.1837e-19	2.32861e-17	876	978	411	395	Gm15455
ENSMUSG00000030672	4001.84	1.19021	0.0920066	12.9361	2.81571e-38	3.36323e-36	5100	5972	2455	2442	Mylpf
ENSMUSG00000078512	88.3907	1.18988	0.282499	4.212	2.53125e-05	0.000237753	112	146	41	53	Pramef6
ENSMUSG00000006360	292.255	1.18976	0.180197	6.60255	4.0414e-11	9.26876e-10	438	383	173	173	Crip1
ENSMUSG00000058794	14.3115	1.18932	0.347576	3.42174	0.000622207	0.00412225	33	19	3	2	Nfe2
ENSMUSG00000060477	320.232	1.18814	0.17278	6.87663	6.12868e-12	1.53693e-10	433	464	192	189	Irak2
ENSMUSG00000036766	33.4335	1.18731	0.346625	3.42533	0.000614051	0.00407082	38	68	16	11	Dner
ENSMUSG00000029561	25.104	1.18638	0.352045	3.36996	0.000751792	0.00484727	47	35	8	10	Oasl2
ENSMUSG00000098894	124.425	1.18528	0.247912	4.78104	1.74388e-06	2.03018e-05	194	163	76	64	Gm27234
ENSMUSG00000064336	54.2534	1.18524	0.321545	3.68607	0.000227746	0.00169164	86	78	18	34	mt-Tf
ENSMUSG00000038235	1503.46	1.18499	0.0977247	12.1258	7.71023e-34	7.62316e-32	2055	2105	948	895	F11r
ENSMUSG00000081651	72.2009	1.18462	0.291078	4.06975	4.70632e-05	0.000415604	103	109	40	36	Gm15530
ENSMUSG00000029847	35.6493	1.18433	0.339397	3.48951	0.000483899	0.00329792	57	54	14	17	2010107G12Rik
ENSMUSG00000027831	29.9034	1.18295	0.347069	3.40839	0.000653466	0.00428946	42	53	12	12	Veph1
ENSMUSG00000047557	121.48	1.18139	0.24794	4.76484	1.89007e-06	2.1807e-05	174	174	75	62	Lxn
ENSMUSG00000029279	75.4912	1.18088	0.293392	4.02493	5.6993e-05	0.000493796	122	100	33	46	Brdt
ENSMUSG00000099375	13.1399	1.17896	0.341222	3.45512	0.000550049	0.00368435	19	30	0	3	Gm28187
ENSMUSG00000094649	117.419	1.17753	0.253477	4.64549	3.39273e-06	3.77124e-05	172	165	76	56	Gm7102
ENSMUSG00000047777	644.61	1.17716	0.134524	8.75055	2.1232e-18	9.27564e-17	947	843	385	399	Phf13
ENSMUSG00000101934	14.8722	1.17598	0.349393	3.36577	0.000763292	0.00490902	21	32	3	3	Gm18304
ENSMUSG00000090104	49.5269	1.17569	0.326106	3.60525	0.000311849	0.00224375	60	90	20	27	Gm16241
ENSMUSG00000095190	9.83917	1.1747	0.327588	3.58592	0.000335896	0.00239591	19	20	0	0	Gm10668
ENSMUSG00000055692	403.125	1.17439	0.157163	7.4724	7.8744e-14	2.33453e-12	583	540	252	235	Tmem191c
ENSMUSG00000072821	31.3787	1.17383	0.347934	3.37372	0.000741603	0.0047889	60	40	9	16	Gm6351
ENSMUSG00000030232	8127.38	1.17112	0.074588	15.7012	1.48327e-55	3.56398e-53	10701	11667	5150	4928	Aebp2
ENSMUSG00000036304	40.899	1.17108	0.331451	3.5332	0.000410561	0.00284788	62	63	19	19	Zdhhc23
ENSMUSG00000022508	111.73	1.16963	0.261214	4.47768	7.54596e-06	7.76542e-05	147	174	73	52	Bcl6
ENSMUSG00000096944	21.6471	1.16937	0.353975	3.30355	0.000954703	0.00595292	33	39	5	9	Gm26722
ENSMUSG00000070327	2400.91	1.16886	0.315683	3.70264	0.000213371	0.00159807	4711	2482	1247	1155	Rnf213
ENSMUSG00000025578	44.9013	1.16838	0.326109	3.58279	0.000339939	0.00242141	65	71	23	20	Cbx8
ENSMUSG00000003051	324.668	1.1666	0.199014	5.86191	4.57564e-09	8.05844e-08	556	357	200	185	Elf3
ENSMUSG00000033581	1190.68	1.16426	0.141978	8.20029	2.39807e-16	8.64811e-15	1965	1340	725	729	Igf2bp2
ENSMUSG00000026494	53.9862	1.16415	0.321175	3.62464	0.00028936	0.00209875	62	100	29	24	Kif26b
ENSMUSG00000029111	2390.7	1.164	0.0878205	13.2543	4.26e-40	5.82972e-38	3200	3378	1537	1431	Nelfa
ENSMUSG00000020524	19.6128	1.16276	0.354062	3.28406	0.00102324	0.00631925	29	37	7	5	Gria1
ENSMUSG00000035305	72.1084	1.16176	0.301147	3.8578	0.000114413	0.000924975	94	118	29	46	Ror1
ENSMUSG00000001270	4295.26	1.16158	0.0919155	12.6375	1.31133e-36	1.46472e-34	6509	5321	2752	2582	Ckb
ENSMUSG00000061961	28.5882	1.15899	0.348518	3.32548	0.00088266	0.00555737	52	39	12	11	Olfr815
ENSMUSG00000014905	609.426	1.15766	0.139895	8.27524	1.28202e-16	4.70544e-15	789	896	395	353	Dnajb9
ENSMUSG00000093795	34.162	1.1572	0.347901	3.32624	0.000880265	0.00554567	38	70	19	9	Gm9476
ENSMUSG00000107148	15.3588	1.15675	0.350649	3.29888	0.000970723	0.0060346	23	31	4	3	ENSMUSG00000107148
ENSMUSG00000039552	83.2699	1.15517	0.280723	4.11498	3.87206e-05	0.000348941	111	130	45	46	Rsph4a
ENSMUSG00000026107	2808.66	1.15516	0.0826103	13.9832	1.97423e-44	3.16244e-42	3823	3888	1824	1682	Nabp1
ENSMUSG00000086712	53.0408	1.15395	0.322101	3.58258	0.000340219	0.00242257	68	91	20	32	AI427809
ENSMUSG00000062444	201.644	1.15302	0.242792	4.749	2.04422e-06	2.34676e-05	372	202	111	121	Ap3b2
ENSMUSG00000040624	524.275	1.15293	0.142241	8.10546	5.25462e-16	1.86566e-14	706	743	327	317	Plekhg1
ENSMUSG00000074280	303.912	1.15242	0.176346	6.53499	6.3613e-11	1.43192e-09	445	401	193	175	Gm6166
ENSMUSG00000038623	222.682	1.15193	0.208976	5.51223	3.5432e-08	5.4558e-07	271	353	130	134	Tm6sf1
ENSMUSG00000038600	35.5962	1.14904	0.339484	3.38465	0.00071268	0.00462381	61	49	17	15	Atp6v0a4
ENSMUSG00000028804	45.6768	1.14754	0.32862	3.49201	0.000479405	0.00326837	57	81	25	19	Csmd2
ENSMUSG00000023019	49.1465	1.14737	0.320415	3.58088	0.000342436	0.00243317	70	77	27	22	Gpd1
ENSMUSG00000095074	10.3122	1.14498	0.331721	3.45163	0.000557208	0.00372874	24	16	1	0	Gm3139
ENSMUSG00000031486	192.312	1.1435	0.210141	5.44157	5.28122e-08	7.94838e-07	287	252	116	113	Adgra2
ENSMUSG00000025278	10632.1	1.1415	0.0704847	16.195	5.47329e-59	1.54932e-56	15267	13823	6740	6640	Flnb
ENSMUSG00000023795	97.8093	1.14117	0.267448	4.26691	1.98203e-05	0.000189966	130	150	53	57	Pisd-ps2
ENSMUSG00000026365	30.7067	1.14086	0.348776	3.27104	0.00107152	0.00658593	35	62	11	14	Cfh
ENSMUSG00000105777	88.0261	1.14049	0.282362	4.03911	5.36538e-05	0.000467018	106	148	53	44	RP23-205G9.1
ENSMUSG00000039959	2036.36	1.13986	0.0963471	11.8307	2.70804e-32	2.47605e-30	2636	2941	1314	1239	Hip1
ENSMUSG00000060475	5734.69	1.13961	0.0885631	12.8677	6.83809e-38	8.02854e-36	7205	8484	3688	3514	Wtap
ENSMUSG00000000301	146.866	1.13936	0.233618	4.87701	1.07706e-06	1.29699e-05	191	223	89	83	Pemt
ENSMUSG00000044835	796.541	1.13889	0.126491	9.00377	2.18104e-19	1.00601e-17	1164	1027	481	509	Ankrd45
ENSMUSG00000063628	35.1342	1.13338	0.339403	3.33935	0.000839755	0.00532618	53	55	16	16	Gm7665
ENSMUSG00000027079	1535.15	1.13294	0.0994479	11.3923	4.56871e-30	3.65922e-28	2205	1998	970	959	Clp1
ENSMUSG00000014158	32.1574	1.13254	0.344461	3.28786	0.00100952	0.00624202	43	57	14	14	Trpv4
ENSMUSG00000026821	1004.5	1.13165	0.1132	9.99685	1.5732e-23	9.1832e-22	1413	1340	616	642	Ralgds
ENSMUSG00000015619	22.3668	1.13086	0.353544	3.19865	0.00138075	0.00820586	32	41	9	7	Gata3
ENSMUSG00000073910	274.476	1.12967	0.197934	5.7073	1.14785e-08	1.90975e-07	405	359	140	191	Mob3b
ENSMUSG00000027244	1210.69	1.12876	0.111534	10.1204	4.4875e-24	2.7114e-22	1555	1758	772	748	Atg13
ENSMUSG00000078258	20.1174	1.12871	0.354073	3.18778	0.00143372	0.00847957	27	40	8	5	Gm11564
ENSMUSG00000075270	24.1169	1.12842	0.35287	3.19782	0.00138469	0.0082269	33	45	11	7	Pde11a
ENSMUSG00000032419	53.1155	1.12833	0.325109	3.47062	0.000519266	0.00351117	69	90	36	17	Tbx18
ENSMUSG00000032769	85.4676	1.12794	0.28012	4.02662	5.65848e-05	0.00049067	134	112	43	52	Trpa1
ENSMUSG00000031889	3380.66	1.12789	0.0782732	14.4097	4.49942e-47	8.30143e-45	4694	4531	2157	2120	D230025D16Rik
ENSMUSG00000091971	226.061	1.12774	0.236202	4.77448	1.80169e-06	2.08806e-05	228	407	141	125	Hspa1a
ENSMUSG00000055148	2442.88	1.12553	0.0850697	13.2307	5.83607e-40	7.88213e-38	3314	3351	1553	1537	Klf2
ENSMUSG00000095363	9.33471	1.12524	0.324536	3.46722	0.000525865	0.00354766	18	19	0	0	Gm4567
ENSMUSG00000084123	52.1938	1.12522	0.330032	3.40943	0.000650976	0.00427447	56	101	33	18	Gm13106
ENSMUSG00000025519	69.5204	1.12516	0.314137	3.58176	0.000341291	0.00242936	140	66	38	34	Tktl2
ENSMUSG00000035274	559.28	1.12502	0.139218	8.08096	6.42577e-16	2.26591e-14	783	753	340	357	Tpbg
ENSMUSG00000036155	917.017	1.12341	0.123689	9.08255	1.06057e-19	4.99218e-18	1164	1346	575	575	Mgat5
ENSMUSG00000063646	88.9104	1.12338	0.275472	4.07803	4.54187e-05	0.000402977	141	114	50	50	Jakmip1
ENSMUSG00000027533	258.85	1.12294	0.18871	5.95065	2.67082e-09	4.84973e-08	386	332	161	155	Fabp5
ENSMUSG00000037490	21.8297	1.11923	0.354059	3.16113	0.00157157	0.00916077	34	38	11	4	Slc2a12
ENSMUSG00000015702	39.66	1.11898	0.333409	3.35618	0.000790257	0.00505391	57	63	18	20	Anxa9
ENSMUSG00000040601	38.6253	1.1184	0.337714	3.31168	0.000927383	0.00579832	69	49	15	21	Nlrp4a
ENSMUSG00000092035	17761.9	1.1172	0.197701	5.65097	1.59549e-08	2.6014e-07	21172	28049	10819	10807	Peg10
ENSMUSG00000026730	290.356	1.11711	0.179288	6.23084	4.63944e-10	9.32042e-09	404	398	172	185	Pter
ENSMUSG00000018727	416.868	1.11697	0.188678	5.91998	3.21978e-09	5.7956e-08	458	694	275	236	Cpsf4l
ENSMUSG00000019230	16.349	1.11528	0.352438	3.16447	0.00155363	0.0090767	28	28	4	5	Lhx9
ENSMUSG00000054598	24.4202	1.1143	0.353384	3.15323	0.00161477	0.00939402	27	52	9	9	9130230L23Rik
ENSMUSG00000097850	13.0707	1.11399	0.345899	3.22055	0.00127945	0.00769236	26	21	3	2	4631405K08Rik
ENSMUSG00000000402	31.1709	1.11333	0.346439	3.21363	0.00131069	0.00786119	39	58	13	14	Egfl6
ENSMUSG00000006777	13.8452	1.11312	0.348224	3.19657	0.0013907	0.00826024	23	26	3	3	Krt23
ENSMUSG00000078917	9.83034	1.11032	0.329937	3.36526	0.000764715	0.00491511	18	20	1	0	Gm11281
ENSMUSG00000021848	742.675	1.10981	0.129409	8.57598	9.82491e-18	3.99649e-16	1090	941	493	444	Otx2
ENSMUSG00000018569	53.8415	1.10962	0.320942	3.45737	0.000545467	0.00366082	100	60	26	29	Cldn7
ENSMUSG00000103067	57.4092	1.10944	0.308307	3.5985	0.000320063	0.00229566	86	82	30	31	Gm30414
ENSMUSG00000026670	1710.11	1.10921	0.114033	9.7271	2.31088e-22	1.25663e-20	2079	2580	1120	1047	Uap1
ENSMUSG00000046993	263.95	1.1054	0.184663	5.98604	2.15017e-09	3.98128e-08	359	369	169	157	Gm5637
ENSMUSG00000025993	145.99	1.10512	0.239449	4.61527	3.9258e-06	4.31046e-05	183	226	79	94	Slc40a1
ENSMUSG00000040653	27.0548	1.10267	0.351023	3.14131	0.00168192	0.00973272	54	32	12	10	Ppp1r14c
ENSMUSG00000044065	1469.31	1.10073	0.114598	9.60517	7.60331e-22	3.98768e-20	1808	2188	932	936	Gm9788
ENSMUSG00000022636	79.893	1.10035	0.285009	3.86075	0.000113038	0.000914927	110	119	52	38	Alcam
ENSMUSG00000037833	65.6448	1.10024	0.297918	3.6931	0.000221541	0.00165268	99	91	37	35	Sh2d4b
ENSMUSG00000051043	807.896	1.09975	0.143766	7.64961	2.01594e-14	6.27369e-13	953	1252	501	517	Gprc5c
ENSMUSG00000034771	77.2766	1.09845	0.289507	3.79421	0.000148116	0.00116023	110	112	36	50	Tle2
ENSMUSG00000108239	20.1679	1.09701	0.353883	3.09992	0.0019357	0.0109737	23	44	5	8	ENSMUSG00000108239
ENSMUSG00000061897	1171.26	1.09688	0.120292	9.11843	7.62201e-20	3.64586e-18	1441	1744	755	735	Gm14292
ENSMUSG00000018821	2185.87	1.0955	0.0942849	11.6191	3.29781e-31	2.78147e-29	2806	3121	1432	1369	Avpi1
ENSMUSG00000003411	25.591	1.09492	0.350908	3.12026	0.0018069	0.0103429	43	38	11	10	Rab3b
ENSMUSG00000020029	9699.64	1.09315	0.0683619	15.9906	1.48579e-57	3.93621e-55	12845	13393	6340	6159	Nudt4
ENSMUSG00000024313	1211.57	1.09253	0.107673	10.1468	3.42507e-24	2.09395e-22	1577	1711	792	758	Mep1b
ENSMUSG00000028125	63.9434	1.09251	0.300484	3.63582	0.000277098	0.00202116	92	93	33	37	Abca4
ENSMUSG00000063382	257.574	1.09222	0.189137	5.77477	7.70575e-09	1.31488e-07	355	354	150	169	Bcl9l
ENSMUSG00000093664	13.5771	1.09182	0.347677	3.14033	0.00168755	0.00975701	26	22	3	3	Gm20664
ENSMUSG00000031504	47.3731	1.08958	0.321804	3.38587	0.000709536	0.00460919	73	67	25	24	Rab20
ENSMUSG00000041598	1612.59	1.08924	0.10487	10.3866	2.85432e-25	1.84896e-23	2048	2323	1090	979	Cdc42ep4
ENSMUSG00000022871	107.257	1.08874	0.263346	4.13427	3.56081e-05	0.000322863	166	137	55	70	Fetub
ENSMUSG00000095505	9.36186	1.08688	0.321744	3.3781	0.000729894	0.00472955	12	25	0	0	AC164084.1
ENSMUSG00000014599	36.7506	1.08651	0.351662	3.08965	0.0020039	0.0112768	93	24	15	15	Csf1
ENSMUSG00000072572	20.8657	1.08585	0.353995	3.06742	0.00215915	0.0120131	34	34	6	9	Slc39a2
ENSMUSG00000097715	79.3003	1.08526	0.289243	3.75209	0.000175369	0.00134715	111	116	36	53	Gpr137b-ps
ENSMUSG00000042807	279.839	1.08526	0.180994	5.9961	2.0211e-09	3.75913e-08	400	368	183	167	Hecw2
ENSMUSG00000031129	19.9107	1.08454	0.353866	3.06482	0.00217802	0.0121008	26	40	4	9	Slc9a9
ENSMUSG00000028859	9.58212	1.0844	0.328606	3.29999	0.000966883	0.00601616	19	18	0	1	Csf3r
ENSMUSG00000099576	11.0733	1.08437	0.338441	3.20401	0.00135528	0.00809175	21	20	2	1	Gm29040
ENSMUSG00000059645	11.0823	1.08307	0.338345	3.20108	0.00136915	0.00815804	19	22	2	1	Gm7361
ENSMUSG00000095076	20.8324	1.08307	0.353933	3.06009	0.00221272	0.0122682	30	39	11	3	AC125178.2
ENSMUSG00000060402	36.3457	1.08226	0.337839	3.20347	0.00135782	0.00810456	60	50	18	17	Chst8
ENSMUSG00000074259	72.9726	1.08085	0.292065	3.70071	0.000214996	0.0016085	93	116	42	40	Gramd2
ENSMUSG00000053765	13.597	1.08062	0.347222	3.1122	0.00185701	0.0105945	24	24	2	4	Oas1f
ENSMUSG00000031833	801.6	1.08005	0.130483	8.27736	1.25932e-16	4.63035e-15	1020	1155	489	535	Mast3
ENSMUSG00000085035	19.0723	1.07916	0.354024	3.04827	0.00230165	0.0127	33	30	8	5	Gm12031
ENSMUSG00000041362	195.705	1.07866	0.212461	5.07695	3.83537e-07	5.01291e-06	301	240	123	118	4930506M07Rik
ENSMUSG00000074342	14.6214	1.0775	0.348722	3.08984	0.00200262	0.0112727	22	29	2	5	I830077J02Rik
ENSMUSG00000104831	14.55	1.07665	0.348591	3.08858	0.00201116	0.0113084	33	18	4	3	RP23-382K4.1
ENSMUSG00000026317	2156.11	1.07579	0.0873491	12.3159	7.43403e-35	7.60479e-33	2930	2890	1451	1343	Cln8
ENSMUSG00000086707	12.5889	1.07277	0.344581	3.11327	0.00185028	0.0105649	20	25	3	2	Gm12088
ENSMUSG00000002475	85.3956	1.07239	0.277434	3.86541	0.000110904	0.000899421	119	123	55	44	Abhd3
ENSMUSG00000023039	17.5402	1.0722	0.351687	3.04872	0.0022982	0.0126843	43	17	5	5	Krt7
ENSMUSG00000088772	14.3255	1.07192	0.348649	3.07449	0.00210861	0.0117731	24	26	5	2	Gm26040
ENSMUSG00000054477	177.449	1.07114	0.220684	4.85371	1.21171e-06	1.44399e-05	220	270	109	109	Kcnn2
ENSMUSG00000101344	17.1461	1.06911	0.352097	3.0364	0.00239418	0.0131305	20	38	4	6	Gm29183
ENSMUSG00000021508	50.9468	1.06476	0.319914	3.32827	0.000873869	0.00550706	63	86	27	27	Cxcl14
ENSMUSG00000025650	123.381	1.06362	0.252814	4.20713	2.58634e-05	0.000242047	200	145	74	74	Col7a1
ENSMUSG00000026787	14.0374	1.06321	0.345234	3.07966	0.00207236	0.0115989	32	18	5	1	Gad2
ENSMUSG00000066456	75.2467	1.06169	0.293916	3.61223	0.000303574	0.00219031	114	101	34	51	Hmgn3
ENSMUSG00000029524	187.835	1.05965	0.210069	5.04431	4.55168e-07	5.88585e-06	254	262	119	115	Sirt4
ENSMUSG00000073609	94.8546	1.058	0.275801	3.83611	0.000124997	0.000998816	159	109	55	56	D2hgdh
ENSMUSG00000026831	357.015	1.05465	0.164277	6.41998	1.36293e-10	2.96772e-09	475	494	238	219	1700007K13Rik
ENSMUSG00000033420	200.97	1.05423	0.230792	4.56789	4.9265e-06	5.25019e-05	217	337	117	130	Antxr1
ENSMUSG00000049690	176.027	1.05329	0.216384	4.86771	1.12899e-06	1.35008e-05	255	229	108	111	Nckap5
ENSMUSG00000103116	15.6019	1.05288	0.351354	2.99664	0.00272969	0.0147083	22	31	5	4	4930539M17Rik
ENSMUSG00000000031	1316.19	1.05261	0.353901	2.97429	0.00293663	0.0156965	3138	1100	497	524	H19
ENSMUSG00000030110	78.4554	1.05223	0.284107	3.70365	0.000212521	0.00159286	104	118	46	45	Ret
ENSMUSG00000010651	70.9191	1.05186	0.29265	3.59425	0.000325322	0.00232772	107	95	38	43	Acaa1b
ENSMUSG00000022545	1851.51	1.05151	0.114503	9.18321	4.18435e-20	2.04894e-18	2204	2775	1254	1159	Ercc4
ENSMUSG00000072419	3484.47	1.04952	0.0901436	11.6428	2.49741e-31	2.12372e-29	4371	4975	2273	2293	Dppa2
ENSMUSG00000001583	119.474	1.04749	0.26122	4.00997	6.0726e-05	0.000522851	195	139	62	81	Tnk1
ENSMUSG00000105509	234.694	1.04668	0.210789	4.96552	6.85178e-07	8.57573e-06	268	374	143	151	RP23-327M1.1
ENSMUSG00000096714	12.3434	1.04566	0.34351	3.04406	0.00233412	0.0128517	18	26	3	2	Olfr699
ENSMUSG00000001946	210.349	1.04539	0.214742	4.86813	1.12661e-06	1.34802e-05	246	330	128	135	Esam
ENSMUSG00000048371	1356.22	1.04372	0.101202	10.3132	6.14036e-25	3.89278e-23	1888	1752	905	874	Pdp2
ENSMUSG00000056737	342.922	1.04342	0.181547	5.74741	9.06205e-09	1.52989e-07	538	395	225	213	Capg
ENSMUSG00000086563	34.2615	1.04189	0.346196	3.00953	0.00261649	0.0141723	70	35	19	13	Gm14136
ENSMUSG00000083679	534.741	1.04052	0.161334	6.44947	1.12244e-10	2.46745e-09	832	616	378	313	Gm12892
ENSMUSG00000030688	101.822	1.03877	0.273334	3.80037	0.00014448	0.00113778	174	112	61	60	Stard10
ENSMUSG00000067951	17.0541	1.03812	0.35286	2.94202	0.00326081	0.0171772	35	22	6	5	Vmn1r227
ENSMUSG00000006575	253.594	1.03744	0.18677	5.55466	2.7815e-08	4.35431e-07	350	339	166	158	Rundc3a
ENSMUSG00000000325	1471.26	1.03702	0.102461	10.1211	4.45551e-24	2.69996e-22	2080	1864	1022	915	Arvcf
ENSMUSG00000047554	1840.13	1.03688	0.0907654	11.4237	3.18364e-30	2.56979e-28	2489	2436	1242	1185	Tmem41b
ENSMUSG00000031558	372.379	1.03564	0.164361	6.30099	2.95743e-10	6.11735e-09	541	466	243	238	Slit2
ENSMUSG00000024968	2175.14	1.03525	0.0869103	11.9117	1.0292e-32	9.57991e-31	2972	2846	1467	1406	Rcor2
ENSMUSG00000014932	3328.91	1.03326	0.0800533	12.9072	4.10184e-38	4.87129e-36	4469	4425	2322	2087	Yes1
ENSMUSG00000039633	1028.9	1.03316	0.127641	8.09427	5.76106e-16	2.03498e-14	1230	1530	698	650	Lonrf1
ENSMUSG00000030220	276.948	1.03099	0.1885	5.46948	4.51367e-08	6.84805e-07	342	409	191	164	Arhgdib
ENSMUSG00000085180	69.8499	1.03061	0.293177	3.51532	0.00043923	0.00302139	104	94	44	37	AI838599
ENSMUSG00000089844	9.09123	1.03031	0.325174	3.1685	0.00153227	0.00897216	15	20	0	1	A530032D15Rik
ENSMUSG00000075273	248.343	1.02975	0.201039	5.12213	3.02107e-07	4.01721e-06	292	383	160	156	Ttc30b
ENSMUSG00000080330	11.3479	1.02612	0.339554	3.02196	0.00251146	0.013675	16	25	2	2	Gm22468
ENSMUSG00000042367	1633.17	1.02604	0.0950896	10.7903	3.82716e-27	2.63615e-25	2151	2210	1098	1065	Gjb3
ENSMUSG00000030722	2182.49	1.02367	0.0875451	11.693	1.38344e-31	1.20622e-29	2883	2938	1501	1398	Nfatc2ip
ENSMUSG00000021379	110.785	1.02183	0.267879	3.81451	0.000136453	0.00108157	189	120	70	64	Id4
ENSMUSG00000005836	318.658	1.02088	0.222271	4.59295	4.37022e-06	4.73799e-05	574	299	203	199	Gata6
ENSMUSG00000009734	14.9103	1.01915	0.345217	2.95221	0.00315512	0.0166788	12	40	3	4	Pou6f2
ENSMUSG00000032060	75.8819	1.01872	0.289618	3.51746	0.000435703	0.00299912	121	93	42	47	Cryab
ENSMUSG00000089235	138.973	1.01806	0.234763	4.33656	1.44728e-05	0.00014167	186	195	91	83	Gm23119
ENSMUSG00000093773	11.0753	1.01762	0.339561	2.99687	0.0027277	0.0147014	20	20	2	2	Gm18355
ENSMUSG00000027907	78.6789	1.01712	0.291051	3.49464	0.000474695	0.00324054	127	95	39	53	S100a11
ENSMUSG00000094597	42.3325	1.01661	0.329488	3.08542	0.00203263	0.0114161	62	62	26	19	Gm4810
ENSMUSG00000031750	93.1252	1.01551	0.292773	3.46861	0.000523166	0.00353175	90	172	56	53	Il34
ENSMUSG00000000792	64.6411	1.01255	0.309606	3.27044	0.00107379	0.00659792	112	73	30	43	Slc5a5
ENSMUSG00000078202	107.582	1.01243	0.260272	3.88991	0.000100283	0.000820977	167	131	70	62	Nrarp
ENSMUSG00000033781	140.231	1.01212	0.234404	4.31786	1.57553e-05	0.000153682	200	184	86	90	Asb13
ENSMUSG00000007872	412.84	1.01148	0.178995	5.65088	1.59629e-08	2.6014e-07	463	648	263	273	Id3
ENSMUSG00000106491	28.4516	1.01089	0.353136	2.86261	0.00420168	0.0213378	23	66	13	11	RP23-342M4.2
ENSMUSG00000026994	49.048	1.00978	0.321569	3.14016	0.00168853	0.00975996	77	65	32	22	Galnt3
ENSMUSG00000072568	115.37	1.00973	0.26917	3.75127	0.000175941	0.00135104	199	122	64	76	Fam84b
ENSMUSG00000020799	52.8016	1.00967	0.321418	3.1413	0.001682	0.00973272	96	57	29	29	Tekt1
ENSMUSG00000045291	11.8362	1.00963	0.342513	2.94771	0.00320139	0.0169061	20	22	2	3	E330021D16Rik
ENSMUSG00000024827	2830.86	1.00833	0.11723	8.60126	7.88471e-18	3.23273e-16	4402	3156	1915	1848	Gldc
ENSMUSG00000032224	672.135	1.00824	0.131211	7.68417	1.53995e-14	4.83609e-13	953	843	448	442	Fam81a
ENSMUSG00000051998	19.0997	1.00587	0.353831	2.84279	0.00447199	0.0225114	24	38	9	5	Lax1
ENSMUSG00000027004	14.0702	1.00583	0.349288	2.87966	0.00398105	0.0203877	26	22	4	4	Frzb
ENSMUSG00000073018	239.517	1.00572	0.197751	5.08577	3.66144e-07	4.79468e-06	358	290	150	159	Gm1070
ENSMUSG00000026946	27.5714	1.00565	0.350426	2.86979	0.00410751	0.0209419	53	32	11	14	Nmi
ENSMUSG00000072249	34.613	1.00532	0.33995	2.95725	0.00310392	0.0164333	54	49	16	19	Gm5635
ENSMUSG00000028766	3464.06	1.00512	0.0784683	12.8093	1.45462e-37	1.66068e-35	4742	4454	2385	2263	Alpl
ENSMUSG00000005373	51.902	1.00418	0.31627	3.17506	0.00149804	0.0088017	77	72	26	32	Mlxipl
ENSMUSG00000097263	17.6284	1.00365	0.3529	2.84401	0.004455	0.0224422	20	38	6	6	Gm26804
ENSMUSG00000027078	61.0651	1.00354	0.312833	3.20791	0.00133703	0.00799681	110	65	33	36	Ube2l6
ENSMUSG00000038756	137.917	1.00287	0.245062	4.0923	4.27117e-05	0.000381745	171	207	101	72	Ttll6
ENSMUSG00000031788	1517.3	1.00219	0.100061	10.0158	1.2997e-23	7.60821e-22	1964	2067	1073	959	Kifc3
ENSMUSG00000017639	933.621	1.002	0.136646	7.33279	2.25417e-13	6.45155e-12	1432	1063	648	591	Rab11fip4
ENSMUSG00000090150	1523.78	1.00128	0.125747	7.96265	1.68395e-15	5.7421e-14	1744	2311	1038	990	Acad11
ENSMUSG00000019849	2104.89	1.00076	0.0924863	10.8206	2.74868e-27	1.91888e-25	2956	2634	1463	1361	Prep
ENSMUSG00000025558	2062.34	1.00025	0.100143	9.98828	1.71539e-23	9.87374e-22	2539	2935	1397	1365	Dock9
ENSMUSG00000034035	49.1925	1.00008	0.32355	3.09095	0.00199517	0.01124	57	85	27	27	Ccdc17

## Sheet: Foxd3 KO downreg
Gene	baseMean	log2FoldChange	lfcSE	stat	pvalue	padj	Foxd3_KO_rep2.x	Foxd3_KO_rep1.x	Control_rep1.x	Control_rep2.x	gene_names
ENSMUSG00000029718	1306.45	-2.46223	0.107936	-22.812	3.48907e-115	3.1347e-112	396	372	2285	2230	Pcolce
ENSMUSG00000006649	1058.7	-2.48855	0.118046	-21.0812	1.18467e-98	7.89678e-96	322	286	1845	1828	Nphs1
ENSMUSG00000026728	6358.85	-1.62409	0.0773701	-20.9912	7.89801e-98	5.10014e-95	2912	3197	9854	9690	Vim
ENSMUSG00000097451	3439.5	-1.6306	0.0797102	-20.4566	5.2433e-93	2.92831e-90	1638	1654	5518	5075	Rian
ENSMUSG00000016918	1647.84	-2.02151	0.101284	-19.9588	1.25669e-88	6.49208e-86	674	587	2774	2624	Sulf1
ENSMUSG00000030067	1328.41	-2.11157	0.113186	-18.6558	1.13272e-77	5.20143e-75	529	430	2248	2162	Foxp1
ENSMUSG00000021763	1630.49	-1.81798	0.0984389	-18.4681	3.72912e-76	1.63954e-73	681	719	2614	2568	BC067074
ENSMUSG00000050966	3893.55	-1.48098	0.0811739	-18.2445	2.28869e-74	8.75804e-72	2134	1898	5922	5752	Lin28a
ENSMUSG00000032470	853.628	-2.22961	0.124617	-17.8916	1.37116e-71	5.05958e-69	278	292	1504	1378	Mras
ENSMUSG00000000486	1799.47	-1.56688	0.0990864	-15.8133	2.52113e-56	6.51207e-54	839	931	2735	2752	2001-09-01
ENSMUSG00000068079	1215.43	-1.67579	0.106503	-15.7346	8.75522e-56	2.17973e-53	580	545	1903	1877	Tcf15
ENSMUSG00000021268	1472.61	-1.61729	0.103254	-15.6632	2.69897e-55	6.41051e-53	681	727	2235	2296	Meg3
ENSMUSG00000031066	1561.92	-1.49198	0.0975108	-15.3007	7.56929e-53	1.64644e-50	814	786	2353	2346	Usp11
ENSMUSG00000027562	3526.46	-1.19576	0.0781914	-15.2927	8.55636e-53	1.84176e-50	2091	2127	5170	4826	Car2
ENSMUSG00000032802	1939.19	-1.35935	0.0902473	-15.0625	2.8572e-51	6.0246e-49	1084	1048	2914	2774	Srxn1
ENSMUSG00000037992	943.558	-1.721	0.116944	-14.7164	5.05647e-49	9.95113e-47	439	409	1480	1480	Rara
ENSMUSG00000044033	881.164	-1.96105	0.137749	-14.2364	5.44424e-46	9.37498e-44	292	390	1471	1406	Ccdc141
ENSMUSG00000054263	4409.61	-1.03282	0.0737078	-14.0124	1.30939e-44	2.11384e-42	2856	2853	6124	5926	Lifr
ENSMUSG00000072235	5645.7	-1.11818	0.0806683	-13.8615	1.08421e-43	1.68452e-41	3767	3247	8141	7600	Tuba1a
ENSMUSG00000020661	4730.27	-1.07796	0.0778547	-13.8457	1.34986e-43	2.0816e-41	2918	3071	6472	6584	Dnmt3a
ENSMUSG00000052727	4043.43	-1.04209	0.0752933	-13.8404	1.45472e-43	2.2267e-41	2622	2589	5579	5493	Map1b
ENSMUSG00000031297	3709.18	-1.04819	0.0770702	-13.6005	3.9777e-42	5.91333e-40	2451	2315	5166	5008	Slc7a3
ENSMUSG00000023484	475.432	-2.08947	0.154383	-13.5343	9.80824e-42	1.4477e-39	179	158	818	767	Prph
ENSMUSG00000022218	257.377	-2.77303	0.205019	-13.5257	1.10224e-41	1.61536e-39	56	53	478	455	Tgm1
ENSMUSG00000027500	2756.93	-1.1376	0.084143	-13.5199	1.1937e-41	1.73708e-39	1650	1738	3910	3808	Stmn2
ENSMUSG00000000958	1899.25	-1.20839	0.0907899	-13.3098	2.03114e-40	2.83591e-38	1141	1111	2721	2680	Slc7a7
ENSMUSG00000006445	3723.55	-1.18275	0.0889926	-13.2904	2.63103e-40	3.64883e-38	2439	2037	5405	5129	Epha2
ENSMUSG00000002980	1229.77	-1.58753	0.119802	-13.2513	4.4329e-40	6.02641e-38	528	658	1941	1835	Bcam
ENSMUSG00000060510	2458.5	-1.21725	0.0920071	-13.2299	5.89504e-40	7.91008e-38	1550	1353	3687	3325	Zfp266
ENSMUSG00000028104	334.562	-2.38749	0.181495	-13.1546	1.60197e-39	2.12199e-37	99	92	564	597	Polr3gl
ENSMUSG00000049804	1493.77	-1.37056	0.104312	-13.139	1.96693e-39	2.57244e-37	876	751	2205	2191	Armcx4
ENSMUSG00000039542	638.417	-1.82718	0.139288	-13.118	2.59587e-39	3.33174e-37	292	242	1052	993	Ncam1
ENSMUSG00000000901	740.345	-1.70401	0.130922	-13.0155	9.99221e-39	1.24385e-36	360	307	1158	1163	Mmp11
ENSMUSG00000034486	991.404	-1.4886	0.114859	-12.9603	2.05502e-38	2.46889e-36	511	500	1467	1519	Gbx2
ENSMUSG00000034675	473.965	-2.01296	0.156744	-12.8424	9.49324e-38	1.1083e-35	193	158	788	776	Dbn1
ENSMUSG00000020387	638.826	-1.71699	0.134356	-12.7794	2.13611e-37	2.4253e-35	288	282	1001	1007	Jade2
ENSMUSG00000020363	968.612	-1.44209	0.115099	-12.5291	5.17685e-36	5.63023e-34	498	514	1437	1456	Gfpt2
ENSMUSG00000022816	2960.57	-1.00646	0.080379	-12.5214	5.69878e-36	6.16542e-34	1941	1936	4154	3894	Fstl1
ENSMUSG00000020902	632.98	-1.70267	0.136027	-12.5172	6.01399e-36	6.47256e-34	302	267	1023	964	Ntn1
ENSMUSG00000015468	355.115	-2.17401	0.174924	-12.4283	1.83426e-35	1.9143e-33	126	108	596	605	Notch4
ENSMUSG00000026980	2241.14	-1.06214	0.0862678	-12.3121	7.79462e-35	7.89549e-33	1457	1399	3173	3000	Ly75
ENSMUSG00000026211	1352.53	-1.23045	0.101024	-12.1798	3.98361e-34	3.99599e-32	781	801	1969	1900	Obsl1
ENSMUSG00000029848	939.314	-1.3912	0.115961	-11.9972	3.67508e-33	3.53218e-31	528	480	1407	1373	Stra8
ENSMUSG00000002006	1181.64	-1.32259	0.111842	-11.8255	2.88103e-32	2.62262e-30	713	603	1755	1694	Pdzd4
ENSMUSG00000005973	1619.23	-1.43414	0.121564	-11.7974	4.0276e-32	3.61853e-30	983	714	2457	2379	Rcn1
ENSMUSG00000055675	1190.93	-1.24586	0.105817	-11.7737	5.33152e-32	4.72835e-30	717	664	1749	1671	Kbtbd11
ENSMUSG00000002233	921.878	-1.36758	0.11739	-11.6499	2.29725e-31	1.96159e-29	527	474	1364	1352	Rhoc
ENSMUSG00000039115	508.099	-1.71118	0.14754	-11.5981	4.21188e-31	3.52365e-29	216	235	814	786	Itga9
ENSMUSG00000033436	733.842	-1.74679	0.150971	-11.5704	5.82049e-31	4.84978e-29	380	258	1185	1141	Armcx2
ENSMUSG00000060600	601.36	-1.57698	0.136988	-11.5118	1.15027e-30	9.46979e-29	298	281	969	880	Eno3
ENSMUSG00000076431	892.523	-1.51046	0.13161	-11.4767	1.72675e-30	1.41034e-28	505	389	1430	1280	Sox4
ENSMUSG00000091345	246.738	-2.27567	0.200639	-11.3421	8.11791e-30	6.45186e-28	72	75	439	412	Col6a5
ENSMUSG00000001761	778.367	-1.37477	0.122958	-11.1809	5.05857e-29	3.91499e-27	420	420	1199	1101	Smo
ENSMUSG00000097391	622.637	-1.50186	0.134501	-11.1662	5.9694e-29	4.58556e-27	312	313	940	946	Mirg
ENSMUSG00000044681	1706.88	-1.21273	0.108777	-11.1488	7.26117e-29	5.55722e-27	1119	893	2547	2325	Cnpy1
ENSMUSG00000038679	1498.8	-1.11457	0.100412	-11.0999	1.25545e-28	9.39953e-27	890	966	2138	2044	Trps1
ENSMUSG00000096014	502.235	-1.83406	0.166888	-10.9898	4.2797e-28	3.16974e-26	244	166	799	819	Sox1
ENSMUSG00000010122	249.95	-2.19479	0.200057	-10.9708	5.27792e-28	3.86748e-26	74	83	423	430	Slc47a1
ENSMUSG00000027555	684.442	-1.48374	0.135255	-10.9699	5.33069e-28	3.89235e-26	380	314	1037	1030	Car13
ENSMUSG00000022361	327.338	-1.97706	0.180293	-10.9658	5.57858e-28	4.05901e-26	132	110	578	504	Zhx1
ENSMUSG00000024300	500.918	-1.65026	0.150911	-10.9353	7.81238e-28	5.66438e-26	212	247	806	757	Myo1f
ENSMUSG00000041658	506.843	-1.59389	0.145993	-10.9175	9.50298e-28	6.81839e-26	248	233	784	780	Rragb
ENSMUSG00000040415	675.74	-1.52644	0.139997	-10.9034	1.11042e-27	7.93971e-26	370	298	1001	1056	Dtx3
ENSMUSG00000006457	252.777	-2.22382	0.20431	-10.8846	1.36546e-27	9.663e-26	90	65	434	433	Actn3
ENSMUSG00000028121	1211.01	-1.14566	0.105814	-10.8271	2.56104e-27	1.80619e-25	765	711	1781	1625	Bcar3
ENSMUSG00000032135	1443.23	-1.09281	0.101105	-10.8087	3.13239e-27	2.17938e-25	933	874	2122	1889	Mcam
ENSMUSG00000046204	393.816	-2.00372	0.185679	-10.7913	3.78359e-27	2.61485e-25	173	112	714	595	Pnma2
ENSMUSG00000023805	452.199	-1.66589	0.154799	-10.7616	5.22409e-27	3.5864e-25	211	199	757	660	Synj2
ENSMUSG00000032776	696.457	-1.45653	0.136956	-10.635	2.048e-26	1.383e-24	323	392	1073	1021	Mctp2
ENSMUSG00000015653	2548.63	-1.15912	0.109121	-10.6224	2.34455e-26	1.57298e-24	1350	1729	3725	3465	Steap2
ENSMUSG00000062380	1577.44	-1.1148	0.105959	-10.5211	6.90772e-26	4.58975e-24	899	1051	2270	2135	Tubb3
ENSMUSG00000023809	854.395	-1.24866	0.118811	-10.5096	7.79944e-26	5.14913e-24	484	501	1235	1223	Rps6ka2
ENSMUSG00000031099	387.415	-2.02103	0.193037	-10.4697	1.19067e-25	7.83566e-24	174	101	674	618	Smarca1
ENSMUSG00000036916	535.578	-1.65784	0.158555	-10.456	1.37561e-25	9.02397e-24	283	204	886	791	Zfp280c
ENSMUSG00000038916	272.739	-2.01155	0.195026	-10.3143	6.07391e-25	3.8738e-23	110	84	476	433	Soga3
ENSMUSG00000034656	1472.79	-1.06083	0.10403	-10.1974	2.03659e-24	1.27142e-22	879	991	2058	2003	Cacna1a
ENSMUSG00000025272	777.11	-1.48231	0.145551	-10.1841	2.33505e-24	1.44899e-22	460	325	1239	1114	Tro
ENSMUSG00000021466	1308.75	-1.04899	0.103083	-10.1762	2.53282e-24	1.56701e-22	876	797	1852	1748	Ptch1
ENSMUSG00000029122	331.558	-1.84976	0.182958	-10.1103	4.9745e-24	2.99688e-22	152	112	534	541	Evc
ENSMUSG00000002228	557.91	-1.40036	0.139314	-10.0518	9.01589e-24	5.33823e-22	304	286	840	820	Ppm1j
ENSMUSG00000070348	1331.26	-1.32979	0.132664	-10.0238	1.19851e-23	7.0358e-22	612	851	1952	1949	Ccnd1
ENSMUSG00000035506	423.643	-1.57945	0.158084	-9.99123	1.6651e-23	9.69228e-22	191	211	655	652	Slc12a8
ENSMUSG00000030350	157.188	-2.38519	0.240131	-9.93287	2.995e-23	1.70492e-21	37	43	285	271	Prmt8
ENSMUSG00000021990	876.373	-1.25452	0.126924	-9.88404	4.8824e-23	2.74905e-21	460	544	1244	1282	Spata13
ENSMUSG00000026873	554.068	-1.42659	0.144375	-9.88108	5.0287e-23	2.82373e-21	267	309	858	801	Phf19
ENSMUSG00000044288	212.315	-2.08088	0.211743	-9.82738	8.58257e-23	4.70425e-21	77	64	357	360	Cnr1
ENSMUSG00000059493	319.837	-1.70502	0.175406	-9.72043	2.46733e-22	1.33468e-20	138	141	509	503	Nhs
ENSMUSG00000029710	1188.24	-1.01511	0.104546	-9.70965	2.74288e-22	1.47601e-20	791	752	1655	1588	Ephb4
ENSMUSG00000068747	1140.14	-1.16331	0.119848	-9.70656	2.82722e-22	1.51744e-20	768	605	1646	1577	Sort1
ENSMUSG00000022723	1109.53	-1.05648	0.108915	-9.69998	3.01566e-22	1.61439e-20	712	699	1620	1441	Crybg3
ENSMUSG00000037405	1862.34	-1.04541	0.108408	-9.64326	5.2495e-22	2.79576e-20	1073	1306	2535	2582	Icam1
ENSMUSG00000040204	407.697	-1.5204	0.157758	-9.63754	5.55028e-22	2.93327e-20	203	197	633	612	2810417H13Rik
ENSMUSG00000057530	631.98	-1.35598	0.141036	-9.61444	6.94858e-22	3.66289e-20	379	305	924	940	Ece1
ENSMUSG00000033460	829.123	-1.20269	0.125303	-9.5983	8.12736e-22	4.25174e-20	532	445	1197	1168	Armcx1
ENSMUSG00000024998	1109.03	-1.07076	0.112728	-9.49863	2.12674e-21	1.10419e-19	755	645	1576	1493	Plce1
ENSMUSG00000002190	337.712	-1.73665	0.182911	-9.4945	2.21263e-21	1.14591e-19	122	165	542	534	Clgn
ENSMUSG00000036915	313.247	-1.67396	0.176435	-9.48766	2.36279e-21	1.22062e-19	139	139	512	475	Kirrel2
ENSMUSG00000024486	629.468	-1.32437	0.140108	-9.4525	3.30829e-21	1.70056e-19	315	377	952	894	Hbegf
ENSMUSG00000028444	288.822	-1.76065	0.187583	-9.38597	6.23376e-21	3.16498e-19	113	128	443	481	Cntfr
ENSMUSG00000038763	1013.12	-1.37526	0.14683	-9.36635	7.50867e-21	3.80292e-19	440	640	1462	1539	Alpk3
ENSMUSG00000044254	94.4658	-2.6604	0.291345	-9.13143	6.75976e-20	3.24846e-18	13	18	166	185	Pcsk9
ENSMUSG00000026872	226.299	-2.09913	0.230124	-9.12174	7.39292e-20	3.54448e-18	95	49	385	386	Zeb2
ENSMUSG00000039814	487.644	-1.45427	0.159633	-9.11009	8.23114e-20	3.91909e-18	215	280	736	735	Xkr5
ENSMUSG00000063235	566.173	-1.25579	0.140505	-8.93769	3.97394e-19	1.79296e-17	305	340	834	803	Ptpmt1
ENSMUSG00000095440	272.2	-1.68641	0.190103	-8.87103	7.24746e-19	3.24159e-17	131	106	434	428	Fignl2
ENSMUSG00000050248	465.983	-1.34236	0.152188	-8.82042	1.14035e-18	5.04585e-17	256	249	744	632	Evc2
ENSMUSG00000036098	615.221	-1.22059	0.139444	-8.75325	2.073e-18	9.09481e-17	347	367	840	923	Myrf
ENSMUSG00000029695	312.41	-1.59248	0.181937	-8.75296	2.0783e-18	9.09874e-17	129	160	503	469	Aass
ENSMUSG00000018983	530.706	-1.23558	0.141262	-8.74673	2.19627e-18	9.57461e-17	306	305	797	732	E2f2
ENSMUSG00000052133	218.038	-1.81714	0.207884	-8.74116	2.30725e-18	1.00373e-16	96	76	363	346	Sema5b
ENSMUSG00000040972	150.469	-2.10311	0.240867	-8.73144	2.51461e-18	1.08935e-16	42	51	255	260	Igsf21
ENSMUSG00000030208	1195.55	-1.19732	0.138581	-8.63984	5.6293e-18	2.3462e-16	578	825	1734	1679	Emp1
ENSMUSG00000056515	1189.01	-1.02855	0.119047	-8.63979	5.6316e-18	2.3462e-16	856	674	1694	1568	Rab31
ENSMUSG00000037016	475.112	-1.38978	0.161132	-8.6251	6.40364e-18	2.64649e-16	287	213	701	715	Frem2
ENSMUSG00000022686	1546.99	-1.03975	0.120648	-8.61805	6.81055e-18	2.80905e-16	856	1119	2174	2080	B3gnt5
ENSMUSG00000020020	253.28	-1.70673	0.198854	-8.58284	9.25585e-18	3.77245e-16	124	92	411	396	Usp44
ENSMUSG00000022610	226.971	-1.72205	0.201454	-8.5481	1.25131e-17	5.05022e-16	93	98	358	367	Mapk12
ENSMUSG00000022324	128.551	-2.16052	0.253626	-8.51851	1.6162e-17	6.47379e-16	40	34	228	218	Matn2
ENSMUSG00000102657	338.96	-1.46712	0.172463	-8.50688	1.78678e-17	7.1416e-16	158	181	517	511	Gm37899
ENSMUSG00000020431	836.24	-1.10409	0.130079	-8.48789	2.10427e-17	8.36204e-16	464	568	1186	1150	Adcy1
ENSMUSG00000036995	277.273	-1.58409	0.186729	-8.48338	2.18736e-17	8.67554e-16	138	119	456	407	Asap3
ENSMUSG00000026509	1050.9	-1.03743	0.122716	-8.45385	2.81852e-17	1.10516e-15	748	597	1420	1467	Capn2
ENSMUSG00000030669	184.713	-1.85324	0.220199	-8.41622	3.88812e-17	1.50176e-15	75	65	324	283	Calca
ENSMUSG00000034663	685.027	-1.08202	0.12857	-8.41581	3.90182e-17	1.50424e-15	445	411	994	911	Bmp2k
ENSMUSG00000050382	556.955	-1.17907	0.140157	-8.41247	4.01459e-17	1.54196e-15	316	344	800	784	Kif7
ENSMUSG00000045639	147.574	-2.11195	0.254109	-8.3112	9.47395e-17	3.52104e-15	57	31	259	250	Zfp629
ENSMUSG00000025092	309.591	-1.62107	0.195704	-8.28327	1.19839e-16	4.42206e-15	111	167	489	482	Hspa12a
ENSMUSG00000045045	475.056	-1.36048	0.164638	-8.26347	1.41499e-16	5.18427e-15	297	210	727	683	Lrfn4
ENSMUSG00000072966	542.16	-1.17421	0.142683	-8.22952	1.8796e-16	6.82601e-15	345	299	801	741	Gprasp2
ENSMUSG00000020227	527.975	-1.18002	0.145755	-8.09594	5.68216e-16	2.01055e-14	295	329	801	704	Irak3
ENSMUSG00000032323	166.117	-1.90201	0.235626	-8.07218	6.90551e-16	2.43093e-14	71	48	293	260	Cyp11a1
ENSMUSG00000028583	255.193	-1.52412	0.189833	-8.02872	9.84925e-16	3.43212e-14	121	123	405	381	Pdpn
ENSMUSG00000019467	379.018	-1.46672	0.183028	-8.01367	1.11335e-15	3.84719e-14	227	150	567	585	Arhgef25
ENSMUSG00000045333	1225.23	-1.12757	0.140779	-8.00947	1.15205e-15	3.97428e-14	609	879	1699	1745	Zfp423
ENSMUSG00000035246	428.783	-1.24978	0.156363	-7.99279	1.31924e-15	4.52835e-14	258	229	661	582	Pcyt1b
ENSMUSG00000029121	845.904	-1.02517	0.130296	-7.868	3.60348e-15	1.20294e-13	486	599	1181	1140	Crmp1
ENSMUSG00000036912	163.778	-1.85149	0.236824	-7.818	5.36699e-15	1.77162e-13	73	48	276	265	Piwil4
ENSMUSG00000057378	250.687	-1.54472	0.19776	-7.81108	5.66979e-15	1.86562e-13	104	131	384	392	Ryr3
ENSMUSG00000026657	521.958	-1.22432	0.156809	-7.80775	5.82157e-15	1.91251e-13	347	254	771	733	Frmd4a
ENSMUSG00000051335	249.421	-1.49592	0.191712	-7.80293	6.0484e-15	1.98073e-13	122	120	402	363	Gfod1
ENSMUSG00000020017	202.853	-1.65825	0.212748	-7.79445	6.46875e-15	2.11133e-13	78	97	331	313	Hal
ENSMUSG00000002059	335.991	-1.31536	0.169308	-7.769	7.91086e-15	2.56223e-13	190	176	505	484	Rab34
ENSMUSG00000037492	196.259	-1.65272	0.21322	-7.75125	9.09952e-15	2.91523e-13	92	78	328	295	Zmat4
ENSMUSG00000044117	169.698	-1.74125	0.224821	-7.74504	9.55511e-15	3.05173e-13	71	66	269	279	2900011O08Rik
ENSMUSG00000095253	675.106	-1.0619	0.137623	-7.71599	1.20044e-14	3.80458e-13	473	377	943	927	Zfp799
ENSMUSG00000033826	698.299	-1.0374	0.13567	-7.64646	2.0659e-14	6.40989e-13	405	484	956	966	Dnah8
ENSMUSG00000031442	586.759	-1.03932	0.136236	-7.62884	2.36883e-14	7.28414e-13	393	354	828	789	Mcf2l
ENSMUSG00000047793	847.174	-1.03064	0.135145	-7.62617	2.41835e-14	7.42536e-13	478	604	1136	1191	Sned1
ENSMUSG00000006576	265.776	-1.44964	0.190178	-7.62256	2.48702e-14	7.62489e-13	134	131	381	425	Slc4a3
ENSMUSG00000000753	191.119	-1.6417	0.216226	-7.59253	3.13709e-14	9.56119e-13	89	77	291	314	Serpinf1
ENSMUSG00000034848	343.418	-1.31687	0.173863	-7.57422	3.61289e-14	1.09468e-12	207	166	535	478	Ttc21b
ENSMUSG00000030306	419.343	-1.16396	0.154364	-7.54036	4.68687e-14	1.40769e-12	245	253	610	582	Tmtc1
ENSMUSG00000034336	515.363	-1.1501	0.153956	-7.47031	8.00059e-14	2.36854e-12	274	342	716	743	Ina
ENSMUSG00000027075	313.022	-1.30384	0.174856	-7.45662	8.87701e-14	2.62049e-12	178	164	485	436	Slc43a1
ENSMUSG00000005686	179.982	-1.63611	0.220022	-7.43612	1.03685e-13	3.05207e-12	75	81	276	294	Ampd3
ENSMUSG00000001555	399.943	-1.36051	0.183232	-7.42504	1.1275e-13	3.30477e-12	258	164	610	582	Fkbp10
ENSMUSG00000038045	384.061	-1.19377	0.160812	-7.4234	1.14155e-13	3.34121e-12	228	220	583	518	Sult6b1
ENSMUSG00000038578	235.457	-1.44794	0.195811	-7.39457	1.41863e-13	4.12882e-12	123	111	363	353	Susd1
ENSMUSG00000035390	349.614	-1.22532	0.166098	-7.37708	1.61804e-13	4.66972e-12	198	202	508	501	Brsk1
ENSMUSG00000040848	719.193	-1.01831	0.138257	-7.36529	1.76763e-13	5.09432e-12	522	403	987	985	Sft2d2
ENSMUSG00000032826	630.655	-1.00547	0.137697	-7.30204	2.83437e-13	8.04526e-12	441	375	842	881	Ank2
ENSMUSG00000028519	361.741	-1.21122	0.166022	-7.29552	2.97512e-13	8.41012e-12	212	205	503	537	Dab1
ENSMUSG00000038608	255.374	-1.45255	0.199417	-7.28397	3.24131e-13	9.13758e-12	107	145	396	382	Dock10
ENSMUSG00000048402	376.896	-1.20981	0.168125	-7.19594	6.20318e-13	1.71827e-11	197	237	533	551	Gli2
ENSMUSG00000030630	320.307	-1.2518	0.174134	-7.18869	6.5416e-13	1.80716e-11	192	168	462	469	Fah
ENSMUSG00000053192	242.309	-1.39184	0.193704	-7.18537	6.7027e-13	1.84427e-11	131	118	382	347	Mllt11
ENSMUSG00000028613	444.175	-1.081	0.150724	-7.17201	7.39066e-13	2.00948e-11	280	271	618	620	Lrp8
ENSMUSG00000071176	843.224	-1.03267	0.145273	-7.10849	1.17324e-12	3.16912e-11	448	624	1162	1160	Arhgef10
ENSMUSG00000102504	138.961	-1.77521	0.249926	-7.10295	1.22124e-12	3.29448e-11	42	63	227	229	Gm21955
ENSMUSG00000002274	324.34	-1.26141	0.177721	-7.09768	1.26865e-12	3.41345e-11	200	162	459	486	Metrn
ENSMUSG00000026749	530.595	-1.00293	0.141614	-7.08215	1.41938e-12	3.78453e-11	330	356	745	706	Nek6
ENSMUSG00000025726	648.436	-1.12699	0.159356	-7.07212	1.52584e-12	4.05268e-11	318	464	942	888	Slc28a1
ENSMUSG00000035493	216.035	-1.68589	0.239663	-7.03443	2.00075e-12	5.2734e-11	119	58	330	365	Tgfbi
ENSMUSG00000024697	122.238	-1.85173	0.263679	-7.02266	2.17681e-12	5.72284e-11	32	53	212	197	Gna14
ENSMUSG00000034487	505.564	-1.00188	0.142814	-7.0153	2.29462e-12	6.02491e-11	335	319	697	685	Kdelc2
ENSMUSG00000050379	243.222	-1.34341	0.19235	-6.98416	2.86557e-12	7.47654e-11	134	123	368	356	2006-09-01
ENSMUSG00000032491	300.138	-1.35058	0.193492	-6.98003	2.95121e-12	7.68059e-11	188	128	478	418	Nradd
ENSMUSG00000038963	293.73	-1.25727	0.180242	-6.97545	3.04883e-12	7.91471e-11	176	152	426	430	Slco4a1
ENSMUSG00000049288	230.181	-1.40487	0.201828	-6.96069	3.386e-12	8.73511e-11	105	128	369	327	Lix1l
ENSMUSG00000078937	143.28	-1.65179	0.237659	-6.95026	3.64611e-12	9.37104e-11	60	60	243	216	Cpt1b
ENSMUSG00000002459	94.4398	-1.92483	0.277057	-6.94739	3.72114e-12	9.54014e-11	28	32	169	153	Rgs20
ENSMUSG00000028982	499.071	-1.05293	0.152356	-6.91102	4.81171e-12	1.2185e-10	284	343	730	654	Slc25a33
ENSMUSG00000046312	558.221	-1.05812	0.153196	-6.90699	4.95043e-12	1.24903e-10	304	395	767	781	AI464131
ENSMUSG00000044548	181.77	-1.47872	0.216349	-6.83486	8.20865e-12	2.03385e-10	90	84	295	265	Dact1
ENSMUSG00000028597	248.219	-1.35897	0.200633	-6.77338	1.25806e-11	3.05124e-10	112	146	358	384	Gpx7
ENSMUSG00000002808	318.786	-1.24921	0.184642	-6.76558	1.32772e-11	3.21265e-10	153	203	455	473	Epdr1
ENSMUSG00000024044	523.493	-1.01048	0.150476	-6.71523	1.87767e-11	4.46492e-10	301	371	735	701	Epb4.1l3
ENSMUSG00000109032	475.055	-1.01753	0.153741	-6.61845	3.62989e-11	8.37143e-10	336	272	688	619	ENSMUSG00000109032
ENSMUSG00000021895	316.354	-1.15539	0.174602	-6.61727	3.65891e-11	8.42895e-10	198	176	479	423	Arhgef3
ENSMUSG00000021319	118.75	-1.70039	0.257832	-6.59497	4.25337e-11	9.73794e-10	54	39	201	186	Sfrp4
ENSMUSG00000046500	130.931	-1.64558	0.249698	-6.59029	4.38981e-11	1.00122e-09	63	45	216	205	Fam19a4
ENSMUSG00000039741	212.138	-1.35515	0.206299	-6.56888	5.06966e-11	1.15374e-09	101	119	312	323	Bahcc1
ENSMUSG00000069911	98.1382	-1.79437	0.274661	-6.53302	6.44571e-11	1.44934e-09	31	38	154	173	Fam196b
ENSMUSG00000033949	128.461	-1.63048	0.249596	-6.53247	6.46919e-11	1.45304e-09	61	46	212	200	Trim36
ENSMUSG00000015354	403.193	-1.06508	0.163562	-6.51178	7.4263e-11	1.65185e-09	277	225	600	524	Pcolce2
ENSMUSG00000046447	173.685	-1.62749	0.250457	-6.4981	8.134e-11	1.80344e-09	97	48	264	292	Camk2n1
ENSMUSG00000067071	289.672	-1.15898	0.1786	-6.48922	8.62826e-11	1.91098e-09	175	166	432	395	Hes6
ENSMUSG00000078234	226.594	-1.27328	0.196902	-6.46657	1.00254e-10	2.21094e-09	126	122	346	320	Klhdc7a
ENSMUSG00000006651	355.544	-1.08408	0.168163	-6.44658	1.144e-10	2.51217e-09	204	233	525	471	Aplp1
ENSMUSG00000037224	182.382	-1.39774	0.216904	-6.44407	1.1631e-10	2.55142e-09	100	83	283	270	Zfyve28
ENSMUSG00000044461	361.201	-1.04968	0.163067	-6.43712	1.2176e-10	2.6653e-09	233	220	506	496	Shisa2
ENSMUSG00000091542	104.826	-1.81459	0.281974	-6.4353	1.23226e-10	2.6917e-09	24	47	168	184	Gm17167
ENSMUSG00000042155	173.335	-1.41647	0.221882	-6.3839	1.72633e-10	3.7082e-09	81	90	286	243	Klhl23
ENSMUSG00000030825	332.596	-1.25924	0.197481	-6.37651	1.81165e-10	3.88743e-09	141	225	490	484	Hsd17b14
ENSMUSG00000022469	337.436	-1.06967	0.167935	-6.36957	1.89562e-10	4.05498e-09	207	211	493	449	Rapgef3
ENSMUSG00000025656	77.4145	-1.87285	0.294477	-6.35992	2.01861e-10	4.28702e-09	28	20	133	132	Arhgef9
ENSMUSG00000074570	108.665	-1.65484	0.261146	-6.33685	2.34517e-10	4.95e-09	42	45	182	170	Cass4
ENSMUSG00000038009	122.721	-1.58494	0.250698	-6.32211	2.58007e-10	5.40168e-09	55	50	209	182	Dnajc22
ENSMUSG00000070639	353.285	-1.02615	0.164234	-6.2481	4.15463e-10	8.41679e-09	222	226	496	479	Lrrc8b
ENSMUSG00000024565	153.5	-1.46425	0.235577	-6.21558	5.11356e-10	1.0239e-08	84	61	249	226	Sall3
ENSMUSG00000028978	122.256	-1.5497	0.250691	-6.18172	6.34076e-10	1.25503e-08	57	50	205	182	Nos3
ENSMUSG00000010830	422.654	-1.00014	0.161928	-6.17649	6.55429e-10	1.29482e-08	306	238	592	567	Kdelr3
ENSMUSG00000038354	165.189	-1.43034	0.2321	-6.16261	7.15538e-10	1.4055e-08	95	65	262	245	Ankrd35
ENSMUSG00000041193	251.367	-1.17525	0.191311	-6.14314	8.09077e-10	1.58022e-08	135	156	368	354	Pla2g5
ENSMUSG00000040907	159.796	-1.38478	0.225672	-6.13624	8.44973e-10	1.64412e-08	81	79	254	231	Atp1a3
ENSMUSG00000028399	163.761	-1.40647	0.229733	-6.12217	9.2309e-10	1.7862e-08	70	91	265	235	Ptprd
ENSMUSG00000050157	70.4791	-1.83336	0.299623	-6.1189	9.42246e-10	1.81798e-08	21	23	124	117	Gm867
ENSMUSG00000027559	63.3191	-1.88771	0.309261	-6.10395	1.03479e-09	1.98356e-08	20	16	109	111	Car3
ENSMUSG00000097961	97.0179	-1.65357	0.27114	-6.09856	1.07025e-09	2.04585e-08	36	40	164	152	Gm27000
ENSMUSG00000079741	76.3849	-1.78455	0.292673	-6.09741	1.07803e-09	2.05882e-08	25	26	137	121	Nlrp4g
ENSMUSG00000033318	163.574	-1.37942	0.228026	-6.04941	1.45373e-09	2.74087e-08	93	71	250	246	Gstt2
ENSMUSG00000034295	285.154	-1.15546	0.192388	-6.0059	1.90268e-09	3.55167e-08	196	138	420	396	Fhod3
ENSMUSG00000096862	81.5763	-1.7247	0.287544	-5.99802	1.99737e-09	3.7217e-08	27	31	147	125	Gm13301
ENSMUSG00000020437	181.229	-1.36454	0.227559	-5.99639	2.01752e-09	3.75585e-08	74	109	284	264	Myo1g
ENSMUSG00000050876	210.853	-1.23309	0.206743	-5.96439	2.4555e-09	4.49031e-08	105	129	316	300	Spata31d1a
ENSMUSG00000063672	182.509	-1.43307	0.240665	-5.95463	2.60655e-09	4.74136e-08	62	112	285	277	Nkx6-3
ENSMUSG00000063632	344.451	-1.10495	0.185593	-5.95363	2.62255e-09	4.76626e-08	248	168	479	493	Sox11
ENSMUSG00000025931	186.782	-1.35564	0.228345	-5.93678	2.90667e-09	5.26411e-08	117	73	290	274	Paqr8
ENSMUSG00000029033	299.008	-1.04246	0.176728	-5.89866	3.66455e-09	6.55053e-08	181	193	436	395	Acap3
ENSMUSG00000063605	290.564	-1.10767	0.188517	-5.87573	4.20976e-09	7.44145e-08	151	198	408	413	Ccdc102a
ENSMUSG00000097050	86.522	-1.67914	0.286215	-5.86671	4.4454e-09	7.84456e-08	39	25	152	134	Gm9918
ENSMUSG00000085492	247.829	-1.10656	0.190221	-5.81724	5.98281e-09	1.0311e-07	158	140	361	340	Trmt61b
ENSMUSG00000067261	251.072	-1.14846	0.198408	-5.78839	7.10627e-09	1.21459e-07	170	124	358	360	Foxd3
ENSMUSG00000068923	155.301	-1.3197	0.228694	-5.77057	7.90026e-09	1.34696e-07	80	81	251	215	Syt11
ENSMUSG00000030584	261.835	-1.067	0.185542	-5.7507	8.88724e-09	1.50283e-07	156	166	377	356	Dpf1
ENSMUSG00000024302	273.132	-1.05261	0.18342	-5.73878	9.53607e-09	1.60598e-07	180	159	398	364	Dtna
ENSMUSG00000046157	176.165	-1.25654	0.219166	-5.73328	9.85082e-09	1.65494e-07	88	103	259	260	Tmem229b
ENSMUSG00000043410	123.035	-1.44238	0.252365	-5.71544	1.09421e-08	1.82935e-07	66	49	201	181	Hfm1
ENSMUSG00000026495	165.692	-1.25861	0.222153	-5.66548	1.46609e-08	2.41397e-07	86	93	247	242	Efcab2
ENSMUSG00000037579	74.0151	-1.71312	0.30327	-5.64883	1.61544e-08	2.63053e-07	24	26	100	148	Kcnh3
ENSMUSG00000043496	48.9141	-1.87038	0.333757	-5.60402	2.09437e-08	3.34711e-07	17	6	88	87	Tril
ENSMUSG00000020312	176.346	-1.20938	0.215948	-5.60036	2.13908e-08	3.41064e-07	100	97	262	252	Shc2
ENSMUSG00000091311	229.873	-1.10217	0.19693	-5.59674	2.18416e-08	3.47984e-07	148	128	343	308	Spata31d1b
ENSMUSG00000028949	47.4693	-1.87047	0.33478	-5.58715	2.30828e-08	3.66909e-07	16	6	82	88	Smarcd3
ENSMUSG00000025427	237.235	-1.07238	0.19201	-5.58503	2.33659e-08	3.70839e-07	146	144	342	324	Rnf165
ENSMUSG00000052331	279.903	-1.03779	0.186809	-5.55538	2.77006e-08	4.33969e-07	156	193	390	388	Ankrd44
ENSMUSG00000056735	187.94	-1.1717	0.212997	-5.501	3.77638e-08	5.78896e-07	117	98	282	261	A930024E05Rik
ENSMUSG00000001870	230.096	-1.0824	0.196927	-5.49647	3.87464e-08	5.93313e-07	137	142	351	298	Ltbp1
ENSMUSG00000084989	138.726	-1.30911	0.239047	-5.4764	4.34077e-08	6.59541e-07	67	76	224	193	E030010N08Rik
ENSMUSG00000085148	174.055	-1.18378	0.217275	-5.44828	5.08588e-08	7.66554e-07	98	99	265	240	Mir22hg
ENSMUSG00000071719	63.3737	-1.66275	0.305921	-5.43523	5.47259e-08	8.203e-07	22	22	105	107	Tmem28
ENSMUSG00000097545	152.138	-1.24846	0.231009	-5.40439	6.50304e-08	9.65365e-07	87	77	215	234	A930011O12Rik
ENSMUSG00000018566	74.0868	-1.58541	0.294871	-5.37661	7.59001e-08	1.11709e-06	32	25	115	127	Slc2a4
ENSMUSG00000048503	243.046	-1.01699	0.190986	-5.32492	1.00997e-07	1.45233e-06	161	145	338	335	Tmem136
ENSMUSG00000029544	209.898	-1.08529	0.205278	-5.28695	1.24373e-07	1.76272e-06	140	113	301	292	Cabp1
ENSMUSG00000044595	159.013	-1.2073	0.228617	-5.2809	1.28552e-07	1.81945e-06	96	80	254	212	Dnd1
ENSMUSG00000037852	194.264	-1.2323	0.234718	-5.25015	1.51975e-07	2.12909e-06	136	75	294	279	Cpe
ENSMUSG00000004798	223.647	-1.02878	0.196643	-5.23171	1.67951e-07	2.3355e-06	145	134	315	307	Ulk2
ENSMUSG00000039611	75.9038	-1.54547	0.295938	-5.22229	1.76727e-07	2.45257e-06	37	23	132	115	Tmem246
ENSMUSG00000028599	216.351	-1.11665	0.21434	-5.20972	1.89124e-07	2.61234e-06	153	102	305	312	Tnfrsf1b
ENSMUSG00000013419	159.824	-1.17019	0.225046	-5.19978	1.99522e-07	2.74313e-06	86	95	231	232	Zfp651
ENSMUSG00000045377	114.188	-1.40556	0.27067	-5.19289	2.07054e-07	2.83349e-06	69	37	177	178	Tmem88
ENSMUSG00000023913	73.7557	-1.56885	0.302586	-5.1848	2.16253e-07	2.9496e-06	37	19	120	122	Pla2g7
ENSMUSG00000051457	48.2314	-1.70454	0.328979	-5.18131	2.20334e-07	3.00329e-06	18	10	82	85	Spn
ENSMUSG00000075023	55.0259	-1.72797	0.333728	-5.17777	2.24558e-07	3.05481e-06	24	6	104	89	Accsl
ENSMUSG00000052726	86.396	-1.43945	0.278509	-5.16842	2.36078e-07	3.19262e-06	40	37	143	129	Kcnt2
ENSMUSG00000041119	224.139	-1.02403	0.199265	-5.13902	2.76177e-07	3.70098e-06	153	127	313	310	Pde9a
ENSMUSG00000048281	52.2718	-1.6735	0.325662	-5.13876	2.76561e-07	3.70133e-06	11	21	85	94	Dleu7
ENSMUSG00000013698	288.566	-1.00518	0.195991	-5.12873	2.91697e-07	3.8913e-06	219	146	405	393	Pea15a
ENSMUSG00000058571	191	-1.0931	0.213641	-5.11654	3.11195e-07	4.12893e-06	128	100	277	265	Gpc6
ENSMUSG00000078640	73.5761	-1.49263	0.292261	-5.10719	3.26987e-07	4.31748e-06	31	30	117	119	Gm11627
ENSMUSG00000042428	217.845	-1.02761	0.201271	-5.10557	3.29793e-07	4.34621e-06	127	144	298	308	Mgat3
ENSMUSG00000054619	204.69	-1.05798	0.207424	-5.10057	3.3864e-07	4.45995e-06	139	111	293	282	Mettl7a1
ENSMUSG00000084691	108.584	-1.31333	0.257532	-5.09966	3.40258e-07	4.47841e-06	55	54	166	163	Gm24895
ENSMUSG00000049532	195.249	-1.14906	0.226172	-5.08048	3.76484e-07	4.92696e-06	138	86	275	288	Sall2
ENSMUSG00000004360	62.0911	-1.5503	0.306261	-5.06204	4.1479e-07	5.3941e-06	24	23	107	97	9330159F19Rik
ENSMUSG00000086130	113.61	-1.32802	0.262529	-5.05856	4.22432e-07	5.48657e-06	45	67	172	174	Gm16211
ENSMUSG00000049097	36.1108	-1.73026	0.342826	-5.04706	4.48668e-07	5.81271e-06	10	7	62	67	Ankrd34a
ENSMUSG00000003849	2769.18	-1.08358	0.215633	-5.02512	5.03121e-07	6.45744e-06	1392	1919	4032	3813	Nqo1
ENSMUSG00000023009	192.469	-1.05327	0.209885	-5.0183	5.21305e-07	6.666e-06	112	123	266	274	Nckap5l
ENSMUSG00000097636	91.2768	-1.36789	0.274227	-4.98818	6.09497e-07	7.71731e-06	41	45	136	146	5830416P10Rik
ENSMUSG00000049073	79.0227	-1.46781	0.295309	-4.97041	6.68128e-07	8.39793e-06	24	42	130	123	Olfr985
ENSMUSG00000026656	43.8284	-1.64944	0.331951	-4.96893	6.7324e-07	8.44677e-06	14	12	71	80	Fcgr2b
ENSMUSG00000038777	164.743	-1.11906	0.226392	-4.943	7.69305e-07	9.49636e-06	109	83	235	237	Sema6c
RNERVK23-int:ERVK:LTR	195.12	-1.03244	0.20993	-4.91803	8.74175e-07	1.07141e-05	119	122	299	247	RNERVK23-int:ERVK:LTR
ENSMUSG00000054256	181.827	-1.06812	0.217664	-4.90717	9.24003e-07	1.12647e-05	99	120	250	263	Msi1
ENSMUSG00000026204	151.843	-1.12905	0.231073	-4.8861	1.02853e-06	1.24435e-05	79	96	225	212	Ptprn
ENSMUSG00000038552	131.216	-1.21173	0.248064	-4.88473	1.03573e-06	1.25159e-05	82	60	213	175	Fndc4
ENSMUSG00000027995	215.194	-1.01384	0.208014	-4.8739	1.09415e-06	1.31451e-05	155	114	298	300	Tlr2
ENSMUSG00000029762	254.423	-1.01923	0.209736	-4.8596	1.17623e-06	1.40482e-05	195	122	346	362	Akr1b8
ENSMUSG00000075122	189.304	-1.01563	0.209415	-4.84984	1.2356e-06	1.47161e-05	120	116	276	251	Cd80
ENSMUSG00000014773	116.804	-1.22108	0.252054	-4.84453	1.26912e-06	1.50892e-05	68	57	173	173	Dll1
ENSMUSG00000038319	173.301	-1.08996	0.225371	-4.83631	1.32272e-06	1.56634e-05	87	118	248	245	Kcnh2
ENSMUSG00000049047	119.179	-1.28778	0.267376	-4.81635	1.4621e-06	1.7186e-05	78	42	181	180	Armcx3
ENSMUSG00000096847	79.4883	-1.38086	0.28904	-4.77741	1.77572e-06	2.06375e-05	43	29	127	122	Tmem151b
ENSMUSG00000029001	145.539	-1.20092	0.251539	-4.7743	1.80336e-06	2.08883e-05	100	58	236	194	Fbxo44
ENSMUSG00000087009	83.9725	-1.3351	0.279864	-4.77053	1.83746e-06	2.12594e-05	42	38	134	125	Nphs1os
ENSMUSG00000071658	107.064	-1.23009	0.258367	-4.761	1.92639e-06	2.21889e-05	59	54	166	153	Gng3
ENSMUSG00000030674	127.527	-1.19316	0.251409	-4.7459	2.07577e-06	2.3777e-05	82	57	204	172	Qprt
ENSMUSG00000033966	67.575	-1.45274	0.306356	-4.74201	2.11609e-06	2.4212e-05	20	35	116	102	Cdkl4
ENSMUSG00000000317	90.9935	-1.2813	0.272452	-4.70286	2.56548e-06	2.89372e-05	46	45	138	138	Bcl6b
ENSMUSG00000006958	83.3031	-1.32011	0.280723	-4.70253	2.56962e-06	2.89524e-05	42	38	126	130	Chrd
ENSMUSG00000036095	69.8867	-1.42071	0.302689	-4.69363	2.68404e-06	3.02086e-05	22	37	112	111	Dgkb
ENSMUSG00000068154	67.3799	-1.40817	0.300196	-4.69082	2.72109e-06	3.05923e-05	33	25	106	108	Insm1
ENSMUSG00000024395	29.3938	-1.63108	0.349719	-4.66397	3.10162e-06	3.46255e-05	8	5	54	52	Lims2
ENSMUSG00000046057	71.9811	-1.36454	0.294349	-4.63579	3.55582e-06	3.93769e-05	35	30	124	102	Gm15428
ENSMUSG00000022221	104.78	-1.23365	0.267157	-4.6177	3.88017e-06	4.26715e-05	62	47	142	171	Ripk3
ENSMUSG00000060397	107.893	-1.1867	0.257275	-4.61259	3.97682e-06	4.35835e-05	57	60	161	157	Zfp128
ENSMUSG00000025407	157.693	-1.05514	0.228935	-4.60892	4.04763e-06	4.42541e-05	107	83	235	211	Gli1
ENSMUSG00000034701	139.673	-1.07987	0.234803	-4.59904	4.24432e-06	4.62334e-05	80	85	206	192	Neurod1
ENSMUSG00000027168	169.624	-1.09996	0.239624	-4.59038	4.42433e-06	4.78411e-05	75	122	265	222	Pax6
ENSMUSG00000050394	67.341	-1.37952	0.301328	-4.57814	4.69119e-06	5.04626e-05	35	24	109	104	Armcx6
ENSMUSG00000021696	173.812	-1.00208	0.219137	-4.57284	4.81167e-06	5.16243e-05	117	100	261	223	Elovl7
ENSMUSG00000037568	70.8598	-1.41401	0.309376	-4.57052	4.86516e-06	5.20899e-05	40	19	131	97	Vash2
ENSMUSG00000006931	210.062	-1.04415	0.228575	-4.56808	4.9221e-06	5.25019e-05	163	92	300	292	P3h4
ENSMUSG00000004633	137.566	-1.08244	0.237215	-4.56313	5.03967e-06	5.35699e-05	82	80	213	180	Chn2
ENSMUSG00000003283	76.9178	-1.31194	0.288386	-4.54926	5.38357e-06	5.70785e-05	35	38	112	125	Hck
ENSMUSG00000053654	149.21	-1.04081	0.228906	-4.54686	5.44511e-06	5.77014e-05	90	91	209	211	Krt42
ENSMUSG00000034958	50.0439	-1.45625	0.321445	-4.53033	5.88922e-06	6.19628e-05	20	18	79	85	Atcay
ENSMUSG00000048070	155.567	-1.01918	0.228575	-4.45886	8.23974e-06	8.41235e-05	97	94	203	232	Pirt
ENSMUSG00000033871	133.579	-1.06898	0.239839	-4.45708	8.3083e-06	8.47398e-05	74	84	188	192	Ppargc1b
ENSMUSG00000072945	60.6802	-1.35855	0.306732	-4.4291	9.46262e-06	9.55697e-05	29	24	97	95	Ripply1
ENSMUSG00000104340	59.9435	-1.36164	0.30808	-4.41976	9.88107e-06	9.95526e-05	29	23	95	95	Gm10522
ENSMUSG00000032482	102.681	-1.15433	0.261283	-4.41794	9.96468e-06	0.000100346	59	54	152	149	Cspg5
ENSMUSG00000030401	136.928	-1.04088	0.236896	-4.39381	1.11381e-05	0.000111403	79	86	204	183	Rtn2
ENSMUSG00000067878	81.3083	-1.26104	0.288228	-4.37516	1.21342e-05	0.000120897	43	37	147	102	Mtap7d3
ENSMUSG00000032968	32.6908	-1.51442	0.346994	-4.36441	1.27466e-05	0.000126329	6	12	54	60	Inha
ENSMUSG00000006386	133.506	-1.08028	0.248008	-4.35581	1.32575e-05	0.00013065	92	64	210	173	Tek
ENSMUSG00000064179	72.2146	-1.28086	0.294301	-4.35222	1.34767e-05	0.000132611	31	38	105	117	Tnnt1
ENSMUSG00000097604	98.8395	-1.17389	0.272056	-4.31489	1.59682e-05	0.000155644	64	42	154	139	Gm17322
ENSMUSG00000024776	144.381	-1.0112	0.23532	-4.29713	1.73026e-05	0.000167466	82	95	192	212	Stambpl1
ENSMUSG00000019982	102.12	-1.15573	0.270634	-4.27044	1.95084e-05	0.00018715	68	43	153	148	Myb
ENSMUSG00000057337	85.7893	-1.17774	0.276463	-4.26002	2.04406e-05	0.000195548	46	45	130	125	Chst3
ENSMUSG00000008090	133.94	-1.01133	0.237992	-4.24941	2.14332e-05	0.000204099	85	79	198	178	Fgfrl1
ENSMUSG00000062184	111.574	-1.0726	0.253817	-4.22587	2.38021e-05	0.00022469	67	63	169	151	Hs6st2
ENSMUSG00000039616	59.8526	-1.3101	0.312624	-4.19066	2.78141e-05	0.00025878	21	32	107	82	Mocos
ENSMUSG00000028064	104.807	-1.09972	0.262443	-4.1903	2.78582e-05	0.000259074	64	55	141	162	Sema4a
ENSMUSG00000023411	123.222	-1.17993	0.285395	-4.13437	3.55937e-05	0.000322863	93	36	199	170	Nfatc4
ENSMUSG00000037627	123.128	-1.00917	0.244709	-4.12397	3.72399e-05	0.000336773	74	76	174	172	Rgs22
ENSMUSG00000034226	60.7122	-1.2859	0.312109	-4.12004	3.78805e-05	0.000342116	35	20	92	98	Rhov
ENSMUSG00000027996	86.4749	-1.19163	0.289327	-4.11863	3.81124e-05	0.000344061	58	31	131	129	Sfrp2
ENSMUSG00000046997	73.7467	-1.19835	0.291606	-4.1095	3.9652e-05	0.000356713	37	38	102	120	Spsb4
ENSMUSG00000017417	95.0973	-1.12941	0.275345	-4.1018	4.0994e-05	0.000367505	42	62	136	143	Plxdc1
ENSMUSG00000076430	66.6418	-1.21619	0.29834	-4.07652	4.57143e-05	0.000405251	36	30	105	98	Hus1b
ENSMUSG00000027400	43.7515	-1.33686	0.329524	-4.05694	4.9719e-05	0.000437335	17	18	79	63	Pdyn
ENSMUSG00000006731	79.8618	-1.17289	0.290203	-4.04162	5.30836e-05	0.000463422	51	32	115	124	B4galnt1
ENSMUSG00000020684	30.8595	-1.40463	0.347676	-4.04004	5.34414e-05	0.000465955	12	7	58	48	Rasl10b
ENSMUSG00000053153	91.9148	-1.09771	0.27287	-4.02284	5.75015e-05	0.00049716	52	51	123	144	Spag16
ENSMUSG00000050623	96.7865	-1.07364	0.266951	-4.02188	5.77355e-05	0.000498974	60	51	137	142	Tex40
ENSMUSG00000020297	72.5636	-1.19497	0.298438	-4.00408	6.22581e-05	0.000534483	46	27	114	106	Nsg2
ENSMUSG00000007107	20.0525	-1.40367	0.354026	-3.96486	7.34388e-05	0.000621179	4	4	33	40	Atp1a4
ENSMUSG00000022015	32.0884	-1.36397	0.346669	-3.93449	8.33745e-05	0.000694978	8	13	63	46	Tnfsf11
ENSMUSG00000046442	59.2571	-1.22522	0.312771	-3.91729	8.95483e-05	0.000740763	35	21	87	96	Ppm1e
ENSMUSG00000032936	107.571	-1.00206	0.257916	-3.88522	0.000102239	0.000835046	68	62	166	138	Camkv
ENSMUSG00000000197	91.7307	-1.03628	0.270744	-3.82753	0.000129435	0.00103228	52	55	141	122	Nalcn
ENSMUSG00000076533	25.3791	-1.34698	0.352939	-3.81646	0.00013538	0.00107389	5	9	54	35	Igkv4-90
ENSMUSG00000016458	94.2339	-1.09859	0.289784	-3.79106	0.000150005	0.00117324	70	33	134	143	Wt1
ENSMUSG00000059277	56.8172	-1.17493	0.310326	-3.78611	0.000153022	0.00119458	27	29	83	90	R74862
ENSMUSG00000074195	11.8793	-1.27695	0.338474	-3.77267	0.000161513	0.00125235	0	1	20	27	Clca4b
ENSMUSG00000078815	103.788	-1.0123	0.269009	-3.76309	0.000167828	0.00129645	53	70	171	125	Cacng6
ENSMUSG00000034687	89.4779	-1.03458	0.275088	-3.76092	0.000169292	0.00130629	59	45	136	121	Fras1
ENSMUSG00000086291	57.2742	-1.16354	0.309731	-3.75663	0.000172216	0.00132638	26	31	88	86	Gm15513
ENSMUSG00000057098	116.686	-1.11036	0.296963	-3.73906	0.000184712	0.00141001	94	31	173	173	Ebf1
ENSMUSG00000033191	21.9495	-1.3161	0.354078	-3.71698	0.000201622	0.00152111	8	3	43	35	Tie1
ENSMUSG00000020354	51.853	-1.2047	0.326142	-3.69378	0.000220942	0.00164881	15	32	79	83	Sgcd
ENSMUSG00000031760	26.2216	-1.28519	0.350926	-3.66227	0.00024999	0.00183967	9	8	45	44	Mt3
ENSMUSG00000097296	72.792	-1.07209	0.295318	-3.6303	0.000283095	0.00205837	48	32	117	97	Gm26532
ENSMUSG00000045932	57.4626	-1.11942	0.31037	-3.60673	0.000310074	0.00223176	34	25	91	82	Ifit2
ENSMUSG00000008496	58.0763	-1.11281	0.309095	-3.60021	0.000317961	0.00228216	27	33	84	90	Pou2f2
ENSMUSG00000010760	63.085	-1.11543	0.310617	-3.59102	0.000329386	0.00235517	42	23	105	85	Phlda2
ENSMUSG00000035594	55.5528	-1.11457	0.31157	-3.57727	0.000347207	0.00246383	31	26	82	85	Chrna5
ENSMUSG00000024598	85.2596	-1.0156	0.284352	-3.57165	0.000354737	0.00251295	61	38	128	117	Fbn2
ENSMUSG00000042873	39.7107	-1.18241	0.334665	-3.5331	0.00041071	0.00284796	16	19	57	68	Lhfpl4
ENSMUSG00000049109	55.5599	-1.09244	0.310848	-3.51438	0.000440776	0.003029	30	28	82	84	Themis
ENSMUSG00000041605	52.5763	-1.1364	0.323865	-3.50886	0.00045003	0.0030854	34	17	75	86	5730559C18Rik
ENSMUSG00000058328	19.5691	-1.23045	0.353858	-3.47723	0.000506618	0.00343688	3	7	32	37	Xlr5a
ENSMUSG00000067764	38.6233	-1.17713	0.339481	-3.46745	0.000525424	0.00354584	11	22	66	57	Xlr5c
ENSMUSG00000056812	31.51	-1.19017	0.345723	-3.44254	0.000576276	0.00384259	14	11	45	57	St8sia3
ENSMUSG00000025776	47.6918	-1.15415	0.335752	-3.43751	0.000587086	0.00390962	32	11	83	67	Crispld1
ENSMUSG00000091568	14.0715	-1.17791	0.344298	-3.42119	0.000623482	0.00412804	4	0	26	27	Gm8206
ENSMUSG00000031952	60.4201	-1.04335	0.306219	-3.40722	0.00065629	0.00430253	31	35	100	78	Chst5
ENSMUSG00000000244	35.8764	-1.13691	0.338757	-3.35611	0.000790468	0.00505391	17	15	61	52	Tspan32
ENSMUSG00000022101	61.9697	-1.01987	0.305432	-3.3391	0.000840496	0.00532924	41	28	93	88	Fgf17
ENSMUSG00000036273	67.7975	-1.00223	0.300194	-3.33862	0.000841968	0.00533694	31	46	96	100	Lrrk2
ENSMUSG00000070424	27.8054	-1.16712	0.350126	-3.33343	0.000857807	0.00543068	12	9	38	53	Art5
ENSMUSG00000097975	48.8752	-1.0715	0.321754	-3.33019	0.000867866	0.00547544	21	29	73	74	Gm8079
ENSMUSG00000085773	55.9437	-1.05489	0.317279	-3.32479	0.000884866	0.00556617	38	21	90	77	Gm16233
ENSMUSG00000021852	24.9844	-1.15996	0.35209	-3.29448	0.000986036	0.00612059	7	11	44	39	Slc35f4
ENSMUSG00000065968	22.2657	-1.16212	0.353476	-3.2877	0.00101009	0.00624365	8	7	38	37	Ifitm7
ENSMUSG00000077380	53.1766	-1.03415	0.31583	-3.27439	0.00105892	0.00651509	28	29	70	87	Gm22661
ENSMUSG00000075316	17.0489	-1.15183	0.353012	-3.26287	0.00110291	0.00675473	5	4	31	29	Scn9a
ENSMUSG00000022548	33.1074	-1.12671	0.345746	-3.25878	0.00111893	0.0068468	19	9	59	47	Apod
ENSMUSG00000071665	20.7698	-1.14597	0.353719	-3.23979	0.00119619	0.00725639	10	2	35	37	Foxr2
ENSMUSG00000099474	22.0507	-1.14558	0.353608	-3.2397	0.00119655	0.00725639	7	8	35	39	1700097N02Rik
ENSMUSG00000096440	66.1804	-1.00478	0.312123	-3.21917	0.00128561	0.00772711	25	48	84	109	Vmn2r-ps20
ENSMUSG00000022367	56.4221	-1.01649	0.318242	-3.19408	0.00140278	0.00832002	40	21	92	75	Has2
ENSMUSG00000000154	27.1638	-1.104	0.349971	-3.15455	0.00160745	0.00935406	12	10	51	37	Slc22a18
ENSMUSG00000035557	31.8218	-1.07647	0.346034	-3.11088	0.00186529	0.0106271	12	16	41	59	Krt17
ENSMUSG00000041439	46.2111	-1.00899	0.324795	-3.10653	0.00189297	0.0107551	23	26	62	75	Mfsd6
ENSMUSG00000068551	19.5433	-1.08958	0.354079	-3.07722	0.00208944	0.0116818	8	5	33	33	Zfp467
ENSMUSG00000022847	24.5468	-1.08465	0.352562	-3.07647	0.00209465	0.0117047	12	7	36	44	Thpo
ENSMUSG00000031202	37.4997	-1.03216	0.336783	-3.06476	0.00217843	0.0121008	19	18	51	63	Rab39b
ENSMUSG00000042002	38.3515	-1.03101	0.336555	-3.06342	0.00218822	0.0121487	23	15	64	53	Foxn4
ENSMUSG00000032011	28.2874	-1.06677	0.349341	-3.05365	0.00226075	0.0125077	9	15	42	48	Thy1
ENSMUSG00000042808	39.4075	-1.01877	0.333764	-3.05237	0.00227041	0.0125443	23	17	60	59	Gpx2
ENSMUSG00000084535	32.2218	-1.04486	0.34349	-3.04188	0.00235102	0.0129315	17	13	49	51	Mir1906-1
ENSMUSG00000023911	46.8831	-1.00195	0.330543	-3.03123	0.00243557	0.0133179	28	21	91	50	Flywch2
ENSMUSG00000031342	30.1933	-1.02536	0.345682	-2.9662	0.00301508	0.0160701	14	14	51	43	Gpm6b
ENSMUSG00000063903	19.4416	-1.04345	0.353696	-2.95014	0.00317627	0.0167777	9	4	42	24	Klk1
ENSMUSG00000029765	18.5446	-1.03013	0.353973	-2.91019	0.00361207	0.0187821	6	7	33	29	Plxna4
ENSMUSG00000038463	26.7577	-1.00917	0.349563	-2.88695	0.00389002	0.019971	13	11	42	42	Olfml2b
ENSMUSG00000007122	27.7544	-1.00454	0.349686	-2.87269	0.00406999	0.0207711	16	9	42	45	Casq1
ENSMUSG00000087855	26.9134	-1.0034	0.352365	-2.8476	0.00440498	0.0222282	17	6	49	37	Mir432
